# Supplementary material for: Characterizing and controlling CRISPR repair outcomes in nondividing human cells
Source: Nat Commun. 2025 Nov 17;16:9883. doi: 10.1038/s41467-025-66058-3 (PMC12623481; doi:10.1038/s41467-025-66058-3)
Supplement: Supplementary file 3 — Supplementary Data 1 [file 41467_2025_66058_MOESM3_ESM.xlsx]

## Sheet: vlp_ipsc_neuron_counts_forEdgeR
GeneName	iPSC_B2M1-1	iPSC_B2M1-2	iPSC_B2M1-3	iPSC_NEFL1-1	iPSC_NEFL1-2	iPSC_NEFL1-3	iPSC_NT1-1	iPSC_NT1-2	iPSC_NT1-3	iPSC_un-1	iPSC_un-2	iPSC_un-3	neuron_B2M1-1	neuron_B2M1-2	neuron_B2M1-3	neuron_NEFL1-1	neuron_NEFL1-2	neuron_NEFL1-3	neuron_NT1-1	neuron_NT1-2	neuron_NT1-3	neuron_un-1	neuron_un-2	neuron_un-3
A1BG	0	2	1	0	1	1	0	1	2	0	0	0	24	19	33	8	21	31	29	25	35	30	16	28
A1BG-AS1	0	0	0	0	0	0	0	0	0	0	1	0	4	2	0	1	0	1	3	0	1	0	0	0
A1CF	0	0	0	0	0	0	0	1	2	1	0	1	7	1	5	0	0	1	4	1	1	4	1	0
A2M	0	3	4	0	0	1	3	1	3	4	1	1	23	16	15	5	12	4	7	7	4	11	9	3
A2M-AS1	1	1	0	0	1	0	1	0	1	0	1	3	5	4	6	10	6	11	1	11	12	8	8	8
A2ML1	7	5	16	3	5	3	6	2	13	2	13	7	2	2	0	1	4	7	1	1	6	5	4	3
A2ML1-AS1	0	0	0	0	0	0	0	0	1	0	2	0	0	0	1	0	0	0	0	0	0	0	0	0
A2ML1-AS2	0	0	0	0	0	3	0	0	0	2	0	0	0	0	0	0	0	0	0	0	0	0	0	0
A2MP1	0	1	0	0	0	0	0	0	0	0	0	1	0	0	1	0	1	0	2	0	0	0	4	7
A3GALT2	0	0	0	0	0	0	0	0	0	0	0	0	0	0	0	0	0	0	0	0	0	0	0	0
A4GALT	13	8	19	9	6	10	17	16	16	23	42	40	27	29	40	10	21	20	16	41	18	28	19	11
A4GNT	0	0	0	0	0	0	0	0	0	0	0	0	0	0	0	0	0	0	0	0	0	0	0	0
AAAS	234	273	251	148	167	170	192	361	393	323	420	488	160	201	144	117	161	176	95	280	183	111	130	95
AACS	235	281	325	223	252	244	253	195	307	334	440	416	199	213	242	250	200	231	244	386	280	221	298	234
AACSP1	0	0	0	0	0	0	0	0	2	0	0	0	0	0	0	0	0	0	0	0	0	2	0	0
AADAC	0	0	0	0	0	0	0	0	0	0	0	0	0	0	0	0	0	0	0	0	0	0	0	0
AADACL2	0	0	0	0	0	0	0	0	0	0	0	0	0	0	0	0	0	0	0	1	0	0	0	0
AADACL2-AS1	0	0	0	0	0	0	0	0	0	0	0	0	0	0	0	0	0	0	0	0	0	0	0	0
AADACL3	9	13	10	13	2	5	8	7	8	2	0	0	5	0	0	0	0	0	0	0	0	0	0	0
AADACL4	0	0	0	0	0	0	0	0	0	0	0	0	0	0	0	0	0	0	0	0	0	0	0	0
AADACP1	0	0	0	0	0	0	0	0	0	0	0	0	0	0	0	0	0	0	0	0	0	0	0	0
AADAT	36	26	61	36	47	43	22	45	46	46	67	47	86	92	73	62	71	105	66	106	83	115	109	86
AAED1	49	62	75	41	60	46	44	71	52	57	87	61	8	24	14	33	11	16	8	39	31	24	25	11
AAGAB	905	964	1453	731	897	845	825	1013	1239	1169	1005	950	1110	1252	1031	788	904	1501	1374	2020	1348	1188	1290	1224
AAK1	389	385	423	248	364	305	255	335	382	286	329	278	709	830	653	577	660	908	759	1146	872	970	746	812
AAMDC	17	23	27	23	22	17	23	13	31	22	41	41	6	5	1	5	9	10	6	18	9	2	5	11
AAMP	1497	1488	1937	1024	1425	1143	1102	1580	1540	1679	1876	1267	869	1216	839	679	239	1139	1162	1655	1311	884	729	740
AANAT	0	0	0	0	0	0	2	3	3	0	0	1	0	0	0	1	3	1	2	4	0	1	2	6
AAR2	246	281	326	176	197	242	227	299	351	334	357	354	196	255	191	165	220	222	255	297	209	246	243	280
AARD	9	12	17	6	4	5	7	20	12	12	39	20	5	17	13	3	4	3	12	10	18	16	12	11
AARS	797	891	1329	748	1064	912	821	1088	1128	1173	1109	1128	618	840	663	519	618	714	821	1033	759	544	506	564
AARS2	106	147	113	82	106	101	105	178	167	167	176	189	103	91	97	88	139	107	94	182	147	72	58	92
AARSD1	9	9	11	12	1	6	20	10	14	12	14	11	4	10	6	1	3	6	11	10	1	3	14	7
AARSP1	0	0	0	0	0	0	0	0	0	0	0	0	0	0	0	0	0	0	0	0	0	0	0	0
AASDH	72	63	165	96	94	100	91	119	148	152	170	213	87	84	78	52	65	96	70	96	91	133	139	92
AASDHPPT	225	296	338	189	267	265	234	299	333	388	450	379	1707	1809	1689	1413	1113	1841	1273	1962	1802	1743	1513	1446
AASS	1057	1053	1425	742	902	893	891	1193	1121	1245	1549	1375	27	32	31	37	33	50	37	61	57	41	20	30
AATBC	0	0	0	1	5	3	0	1	0	2	2	1	6	0	0	2	0	0	3	3	2	0	1	0
AATF	435	512	627	388	380	449	457	592	653	602	642	572	329	402	367	244	286	342	351	571	487	148	182	112
AATK	2	1	0	3	2	2	3	0	2	1	0	0	7	24	6	16	15	23	18	20	9	25	14	35
AB015752.1	0	7	6	0	2	1	1	1	1	5	6	3	6	8	15	16	10	8	18	21	19	12	17	15
ABALON	0	0	0	0	0	0	0	0	0	0	1	0	0	0	0	0	0	0	0	0	0	0	0	0
ABAT	10	21	14	5	19	9	10	6	15	12	25	38	439	460	390	281	255	437	267	455	347	420	462	398
ABBA01000935.2	0	0	0	0	0	0	0	0	0	0	1	0	0	0	0	0	0	0	0	0	0	0	0	0
ABBA01006766.1	0	0	0	0	0	0	0	0	0	0	0	0	0	0	0	0	0	0	0	0	0	0	0	0
ABCA1	76	78	113	50	66	68	38	78	69	64	63	71	47	69	59	68	40	72	90	90	73	111	105	102
ABCA10	0	0	0	0	0	0	0	0	0	0	0	0	12	8	23	4	10	11	7	14	10	19	13	9
ABCA11P	17	3	14	10	14	10	8	13	14	9	20	12	27	13	1	5	4	7	1	8	15	8	16	11
ABCA12	0	4	6	1	3	0	0	2	0	0	0	0	1	1	1	2	1	0	1	5	0	2	3	0
ABCA13	1	0	2	3	0	0	0	0	0	0	0	2	3	3	0	1	2	0	3	0	0	0	0	1
ABCA17P	0	0	0	0	1	1	1	0	0	0	0	0	11	11	5	7	0	8	1	7	6	2	11	4
ABCA2	7	6	5	8	4	5	12	7	10	14	8	6	65	110	93	83	87	132	96	140	112	121	120	111
ABCA3	15	24	9	11	23	19	11	19	20	19	20	15	434	616	486	443	494	573	499	720	549	467	572	496
ABCA4	0	2	4	1	2	2	3	1	3	1	0	7	0	0	0	0	3	2	0	0	0	0	1	0
ABCA5	23	15	33	8	19	12	8	8	13	20	14	9	219	257	233	233	169	300	196	274	240	305	280	278
ABCA6	0	0	0	0	0	0	0	1	0	0	1	0	4	7	5	3	3	14	5	7	8	7	10	4
ABCA7	6	13	14	5	7	4	14	10	23	23	23	17	58	58	70	81	77	64	73	94	57	99	79	82
ABCA8	0	0	0	0	1	0	0	0	0	0	0	0	0	0	0	0	0	0	0	3	0	3	1	0
ABCA9	0	0	0	0	0	0	0	0	4	4	1	0	8	4	9	2	0	7	6	11	3	19	10	6
ABCA9-AS1	0	0	1	0	0	0	0	0	0	0	0	0	1	0	0	0	3	0	1	0	0	0	0	0
ABCB1	2	0	7	0	2	0	2	1	5	4	1	1	15	5	5	1	8	11	3	14	7	5	7	4
ABCB10	32	32	69	29	39	42	35	46	38	23	48	59	51	133	83	82	27	97	67	103	131	52	66	51
ABCB10P1	0	0	0	0	0	0	0	0	0	0	0	0	1	0	0	0	0	0	0	2	0	0	0	0
ABCB10P3	0	0	0	0	0	0	0	0	0	0	0	0	0	0	0	0	0	0	0	0	0	0	0	0
ABCB10P4	0	0	0	0	0	0	0	0	3	0	0	0	0	0	0	0	0	0	0	0	0	0	0	0
ABCB11	1	0	0	0	0	0	0	0	0	1	0	0	0	0	0	1	0	0	1	0	0	0	3	0
ABCB4	1	1	5	0	4	3	3	6	1	4	2	4	7	3	4	0	0	1	2	6	2	0	0	2
ABCB5	0	0	5	4	4	0	3	0	3	0	1	2	0	0	0	0	0	0	0	0	0	0	0	0
ABCB6	0	0	0	0	0	0	0	0	0	0	5	1	5	0	0	0	0	0	0	3	0	1	4	0
ABCB7	313	347	468	286	341	298	271	358	368	458	461	471	157	200	212	144	160	201	219	265	267	170	129	148
ABCB8	31	36	53	29	39	36	24	43	51	45	59	44	74	71	73	54	52	70	67	100	67	78	43	69
ABCB9	8	18	20	6	16	12	14	12	14	25	26	16	82	78	71	83	82	96	97	112	86	143	129	105
ABCC1	63	45	65	50	63	53	34	62	37	26	66	61	21	27	15	8	4	18	5	42	26	22	26	10
ABCC10	30	25	23	19	26	25	14	28	16	26	21	55	40	44	28	34	12	57	41	35	33	53	79	46
ABCC11	0	0	0	0	0	4	0	0	0	0	0	0	2	0	0	0	0	0	5	3	2	1	3	0
ABCC12	0	0	0	0	0	0	0	0	0	0	0	0	0	0	0	4	0	1	0	0	2	0	0	0
ABCC13	0	0	0	0	0	0	0	0	0	0	0	0	0	0	0	0	0	0	0	0	0	0	0	0
ABCC2	5	2	6	5	2	1	4	1	3	12	1	1	0	3	1	0	1	8	1	2	2	2	3	0
ABCC3	0	1	5	0	3	1	0	4	0	0	1	0	2	0	0	0	0	0	0	0	0	3	0	0
ABCC4	49	65	57	40	49	27	48	44	47	54	47	53	106	125	100	72	109	102	117	190	175	53	61	63
ABCC5	229	274	301	189	252	213	201	199	233	297	235	261	357	411	335	261	361	391	473	596	391	590	670	655
ABCC5-AS1	1	0	0	0	0	0	0	0	3	0	0	0	0	2	0	1	0	0	3	0	0	4	0	1
ABCC6	1	6	2	0	6	3	0	6	3	8	6	5	3	0	5	1	1	2	0	11	6	2	6	2
ABCC6P1	0	0	0	0	0	0	0	0	0	0	0	0	0	0	0	0	0	0	0	0	0	0	0	0
ABCC6P2	0	0	0	0	0	0	0	0	0	0	0	0	0	0	0	0	0	0	0	0	0	0	0	0
ABCC8	0	3	0	4	4	1	0	2	1	4	2	2	57	60	52	44	75	54	63	80	51	83	66	74
ABCC9	0	0	2	0	1	0	1	0	0	0	1	3	5	0	2	4	0	0	6	0	0	0	0	0
ABCD1	4	13	15	13	16	15	11	9	11	9	9	19	26	24	20	17	16	12	12	25	20	26	8	18
ABCD1P2	0	0	0	0	0	0	0	0	0	0	0	0	0	0	0	0	0	0	0	0	0	0	0	0
ABCD1P3	0	0	0	0	0	0	0	0	0	0	0	0	0	0	0	0	0	0	0	0	0	0	0	0
ABCD1P4	0	0	0	0	0	0	0	0	0	0	0	0	0	0	0	0	0	0	0	0	0	0	0	0
ABCD1P5	0	0	0	0	0	0	0	0	0	0	0	0	0	0	0	0	0	0	0	0	0	0	0	0
ABCD2	1	0	1	2	0	0	0	1	0	1	0	0	11	16	19	16	6	25	20	19	11	24	13	22
ABCD3	209	217	373	175	190	189	122	307	263	205	308	305	223	270	248	240	228	299	204	355	258	262	206	159
ABCD4	96	104	151	97	129	119	71	144	104	71	166	163	82	76	72	71	42	93	81	76	88	121	97	66
ABCE1	972	1072	1524	853	1103	1014	883	1318	1205	1230	1581	1380	556	793	621	502	515	757	517	1116	885	293	331	307
ABCF1	2059	2115	2539	1532	1851	1797	1892	2289	2397	2868	2837	2320	665	803	572	606	655	850	745	1071	782	639	575	613
ABCF2	0	0	0	0	0	0	0	0	0	0	0	0	0	0	0	0	0	0	0	0	0	0	0	0
ABCF2	315	339	399	224	304	331	252	369	427	388	351	362	183	213	238	161	160	234	257	343	299	149	177	151
ABCF2P1	0	0	0	0	0	0	0	0	2	0	0	0	0	0	0	0	0	0	0	0	0	0	0	0
ABCF2P2	0	0	0	0	0	0	0	0	0	0	0	0	0	0	0	0	0	0	0	0	0	0	0	0
ABCF3	81	75	136	70	75	52	60	98	85	95	86	108	80	108	81	39	44	90	48	92	75	74	91	71
ABCG1	6	3	3	10	11	2	1	1	7	5	4	5	41	61	55	58	69	72	71	89	63	88	86	69
ABCG2	51	71	104	46	30	43	32	45	42	27	23	25	4	0	5	0	0	0	0	1	2	0	0	0
ABCG4	2	4	4	3	3	2	3	8	1	3	2	3	69	94	70	66	47	92	78	114	56	96	75	79
ABCG5	0	0	0	0	1	0	0	0	0	0	2	0	0	2	9	3	2	11	1	8	5	7	2	1
ABCG8	0	0	0	0	1	0	0	0	0	0	0	0	0	0	0	0	0	0	4	2	0	0	1	0
ABHD1	0	2	2	3	4	0	4	6	7	5	2	1	0	2	8	6	2	8	4	8	3	1	1	4
ABHD10	188	211	365	160	236	236	172	284	338	284	359	275	493	649	431	433	538	650	579	708	599	688	529	584
ABHD11	31	39	47	21	25	18	15	40	32	45	25	71	24	31	22	19	29	36	17	46	19	21	18	8
ABHD11-AS1	0	0	0	0	0	0	0	0	0	1	0	0	0	0	0	0	0	0	0	0	0	0	0	0
ABHD12	281	266	371	191	243	230	262	321	418	409	455	477	440	534	481	350	480	516	432	688	458	407	390	339
ABHD12B	34	37	39	14	25	31	20	26	47	27	47	28	10	3	3	3	7	7	2	6	4	9	3	0
ABHD13	70	81	134	86	115	76	82	121	101	121	176	131	104	112	112	127	87	128	79	140	127	130	145	144
ABHD14A	41	33	33	26	30	28	19	27	28	44	41	48	259	371	287	209	260	293	258	341	246	283	286	262
ABHD14A-ACY1	0	0	1	0	1	0	0	0	0	5	2	1	0	0	0	1	0	0	0	0	0	0	0	0
ABHD14B	15	13	13	7	12	11	11	23	11	11	31	40	5	7	11	4	14	10	8	11	14	8	9	7
ABHD15	6	7	14	3	5	2	4	3	13	7	10	6	0	3	0	1	3	3	11	2	4	4	3	2
ABHD15-AS1	0	0	0	0	0	0	0	0	1	0	1	0	0	0	0	0	0	0	0	0	0	0	0	0
ABHD16A	0	0	3	0	0	0	0	0	0	0	2	0	0	1	0	0	0	1	0	1	1	0	0	0
ABHD16B	0	0	0	0	0	0	0	0	0	0	0	0	0	0	0	0	0	0	0	0	0	0	0	0
ABHD17A	190	204	292	167	237	222	158	201	180	315	364	253	316	449	353	270	150	459	322	503	453	403	379	295
ABHD17AP1	0	0	0	0	0	0	0	0	0	4	0	3	0	1	1	0	1	0	0	0	0	0	0	1
ABHD17AP3	0	1	0	2	0	1	0	0	1	1	2	1	2	1	0	0	0	1	2	3	0	4	0	0
ABHD17AP4	0	0	1	0	0	0	0	0	0	0	0	1	0	0	0	0	0	0	1	0	0	0	0	0
ABHD17AP5	0	0	0	0	0	0	0	0	0	0	0	0	0	0	0	0	0	0	0	0	0	0	0	0
ABHD17AP6	0	0	0	0	0	0	0	0	1	0	0	0	0	0	0	0	0	0	1	0	0	0	0	0
ABHD17AP7	0	0	0	0	0	0	0	0	0	0	0	0	0	0	0	0	0	0	0	0	0	0	0	0
ABHD17AP8	0	0	0	0	0	0	0	0	0	0	0	0	0	0	0	0	0	0	0	0	0	0	0	0
ABHD17AP9	0	0	0	0	0	0	0	0	0	0	0	0	0	0	0	0	0	0	0	0	0	0	0	0
ABHD17B	391	379	571	309	445	395	336	432	395	494	534	595	256	362	249	247	218	354	224	353	297	411	398	304
ABHD17C	384	508	619	452	416	325	386	498	571	640	601	557	359	428	273	280	298	449	546	570	464	584	530	465
ABHD18	92	83	108	77	78	61	92	108	87	124	139	161	78	86	57	50	44	87	60	78	63	101	77	89
ABHD2	172	164	258	166	212	179	149	241	177	171	210	168	450	493	413	411	452	573	532	766	547	623	614	561
ABHD3	13	17	26	21	31	17	27	26	16	17	26	26	3	6	11	3	0	11	3	7	4	6	7	6
ABHD4	167	146	201	117	137	155	122	153	174	131	198	214	24	22	29	12	14	24	20	13	16	32	29	32
ABHD5	174	194	266	154	186	153	167	261	198	199	231	256	191	242	209	172	185	255	238	316	237	310	283	266
ABHD6	15	21	10	17	12	16	18	25	15	28	16	29	98	74	104	78	119	133	66	109	102	90	57	106
ABHD8	29	49	33	33	31	27	26	36	31	65	36	38	155	166	132	134	132	154	110	222	168	146	118	121
ABI1	255	183	302	125	210	166	132	206	177	140	246	207	227	296	269	227	187	254	249	354	285	355	358	307
ABI1P1	0	0	0	0	0	0	0	0	0	0	0	0	0	0	0	0	0	0	0	0	0	0	0	0
ABI2	708	764	1081	564	846	834	676	799	875	864	1085	988	1976	2233	1745	1649	1565	2516	2397	3163	2528	2821	2534	2572
ABI3	30	25	34	18	22	22	19	33	24	7	11	14	0	0	0	0	0	1	0	1	0	0	0	0
ABI3BP	0	1	4	1	5	4	0	1	4	2	1	1	9	12	4	5	0	1	6	3	4	7	6	11
ABL1	589	496	840	466	642	562	414	568	585	700	700	697	342	417	343	304	273	456	421	538	406	552	469	445
ABL2	218	265	248	205	221	226	207	237	273	200	232	230	483	709	608	479	525	664	603	958	745	437	442	442
ABLIM1	603	631	827	521	649	609	503	649	688	699	702	669	1334	1560	1230	1148	1280	1645	1517	2059	1621	1487	1322	1303
ABLIM2	6	4	14	4	4	6	9	1	5	10	11	13	177	254	188	181	153	225	226	269	202	190	198	178
ABLIM3	6	14	6	4	14	4	2	2	4	7	0	6	359	426	364	312	413	462	422	502	446	440	477	420
ABO	1	0	0	0	1	0	0	0	3	2	3	0	2	0	0	1	4	1	3	1	0	0	3	0
ABR	17	21	40	21	12	11	14	14	28	10	15	38	53	77	67	97	57	81	48	88	86	112	95	63
ABRA	0	0	0	0	0	0	0	0	1	0	0	0	0	0	0	0	0	0	0	1	0	1	0	0
ABRACL	1619	1528	2146	1206	1438	1242	1381	1687	1696	2004	1739	1561	253	189	244	173	198	271	281	316	310	244	213	201
ABRAXAS1	20	29	55	28	21	24	40	51	35	32	44	50	9	16	20	8	10	24	23	32	14	22	32	27
ABRAXAS2	173	145	223	124	133	135	116	187	162	217	177	229	143	213	210	183	125	200	197	257	157	261	237	261
ABT1	612	587	794	545	645	500	539	710	641	1052	1004	628	222	262	149	132	71	263	200	377	286	236	161	170
ABT1P1	0	0	0	0	0	0	0	0	0	0	0	0	0	0	0	0	0	0	0	0	0	0	0	0
ABTB1	7	4	5	3	6	5	6	9	5	11	9	6	8	14	22	14	1	14	6	8	9	8	14	12
ABTB2	137	135	214	75	122	118	124	187	149	116	144	142	32	66	27	40	40	79	30	57	54	53	68	50
AC000032.1	0	0	0	0	0	0	0	0	0	0	0	0	0	0	0	0	0	0	0	0	0	0	0	0
AC000035.1	0	0	0	0	0	0	0	0	0	0	0	0	0	0	0	0	0	0	0	0	0	0	0	0
AC000036.1	0	0	0	0	0	1	0	0	0	0	0	0	0	0	0	0	0	0	0	1	0	0	0	0
AC000041.1	0	0	0	0	0	0	0	1	0	1	0	2	0	0	1	1	0	2	0	1	0	0	0	0
AC000058.1	0	0	0	0	0	0	0	0	0	0	0	0	0	0	0	0	0	0	0	0	0	0	0	0
AC000061.1	0	0	0	0	0	0	0	0	0	0	0	0	0	0	0	0	0	0	0	0	0	0	0	0
AC000067.1	0	0	0	0	0	0	0	0	0	0	0	0	0	0	0	0	0	0	0	0	0	0	0	0
AC000068.1	1	3	0	2	2	0	4	1	0	1	3	0	4	0	6	4	1	8	1	1	1	6	11	4
AC000068.2	0	0	0	0	0	0	0	1	0	0	0	0	0	2	0	0	0	3	1	0	0	1	0	0
AC000068.3	0	0	0	0	0	0	0	0	0	0	0	0	0	0	0	0	0	0	0	0	0	0	0	0
AC000077.1	0	0	0	0	0	0	0	0	0	0	0	0	0	0	0	0	0	0	0	0	0	0	0	0
AC000078.1	0	0	0	0	0	0	0	0	0	0	0	0	0	0	0	0	0	0	0	0	0	0	0	0
AC000081.1	0	0	0	0	0	0	0	0	0	0	0	0	0	0	0	0	0	0	0	0	0	0	0	0
AC000089.1	60	52	97	37	66	47	35	57	49	93	81	79	8	24	16	8	8	19	27	22	16	22	20	15
AC000093.1	0	0	0	0	0	0	0	0	0	0	0	0	1	0	0	0	0	0	2	0	0	0	0	0
AC000095.1	0	0	0	0	0	0	0	0	0	0	0	0	0	0	0	0	0	0	0	0	0	0	0	0
AC000095.2	0	0	0	0	0	0	0	0	0	0	0	0	0	0	0	0	0	0	0	0	0	0	0	0
AC000099.1	0	0	0	0	0	0	0	0	0	0	0	0	0	0	2	0	0	1	0	0	0	0	3	1
AC000111.1	0	0	0	0	0	0	0	0	0	0	0	0	0	0	0	0	0	0	0	0	0	0	0	0
AC000111.2	0	0	0	0	0	0	0	0	0	0	0	0	0	0	0	0	0	0	0	0	0	0	0	0
AC000120.1	0	0	0	0	0	0	2	0	0	0	0	1	3	0	0	1	2	1	0	0	0	0	0	0
AC000123.1	0	0	0	0	0	0	0	0	0	0	0	0	0	0	0	1	0	1	0	1	2	0	0	0
AC000123.2	5	3	0	0	1	0	3	3	0	1	2	0	0	1	2	2	1	2	2	4	5	1	5	2
AC000123.3	3	6	3	0	4	2	0	2	2	0	0	2	11	3	4	6	8	10	6	6	9	10	7	6
AC000124.1	0	0	1	0	0	0	0	0	0	0	0	0	0	0	0	2	0	0	0	0	0	0	0	0
AC000362.1	0	0	0	0	0	0	0	0	0	0	0	0	0	0	0	0	0	0	0	0	0	0	0	0
AC000367.1	0	0	0	0	0	1	0	0	1	0	0	3	4	0	0	3	1	1	1	2	2	0	2	3
AC000372.1	0	0	0	0	0	0	1	0	0	0	0	0	0	0	0	0	0	1	0	0	0	2	2	0
AC000374.1	0	0	0	0	0	0	0	0	0	0	0	0	0	0	0	0	0	0	0	0	0	0	0	0
AC000403.1	2	0	0	0	1	0	0	0	4	3	2	1	22	16	9	8	12	19	11	33	20	14	26	32
AC001226.1	0	0	1	0	0	0	1	0	0	0	0	0	0	1	0	1	2	2	3	4	3	0	2	3
AC001226.2	2	0	1	0	0	0	0	0	0	1	1	0	4	6	4	5	5	5	4	2	1	5	0	1
AC002044.1	21	23	44	14	40	29	23	14	21	37	39	24	34	49	23	24	29	29	25	48	30	38	17	27
AC002044.2	3	1	0	0	0	0	0	2	0	3	0	5	0	0	0	0	0	0	0	1	0	0	0	0
AC002044.3	0	0	0	0	0	0	0	9	0	0	0	0	0	0	0	0	0	0	0	0	0	0	0	0
AC002056.1	0	1	0	0	0	6	0	6	1	1	2	3	2	1	1	0	0	2	0	1	0	0	0	1
AC002056.2	0	0	0	0	0	0	0	0	0	0	0	0	0	0	0	0	0	0	0	0	0	0	0	0
AC002059.1	0	0	0	0	0	0	1	2	0	0	0	0	0	0	0	0	0	0	0	0	0	0	0	0
AC002064.1	0	1	0	0	0	0	0	0	1	0	0	0	0	3	0	0	0	9	2	0	2	1	0	2
AC002064.2	0	1	1	1	0	0	2	4	1	3	0	0	0	0	0	2	0	2	0	1	1	0	4	2
AC002064.3	0	0	0	0	1	0	0	0	3	0	0	0	0	0	0	0	0	0	0	0	0	0	0	0
AC002066.1	0	0	0	0	0	1	0	0	0	0	0	0	0	0	0	0	0	0	0	0	0	0	0	0
AC002069.1	0	0	0	0	0	0	0	0	0	0	1	0	0	0	0	0	0	0	0	0	0	0	0	0
AC002069.2	0	0	0	0	0	0	0	0	0	0	0	0	0	0	0	0	0	0	0	0	0	0	0	0
AC002070.1	0	0	0	0	0	0	0	2	0	0	0	0	7	5	2	0	2	1	1	4	0	2	5	4
AC002074.1	4	0	9	0	3	0	2	3	1	4	6	0	3	0	1	0	4	0	2	0	2	4	0	0
AC002075.1	0	0	0	0	0	0	0	0	0	0	0	0	0	0	0	0	0	0	0	0	0	0	0	0
AC002075.2	139	170	179	74	107	144	122	153	203	182	325	223	68	53	56	50	65	71	38	89	82	31	26	30
AC002076.1	1	4	0	3	0	3	2	5	5	6	2	3	1	2	0	1	0	1	0	1	0	1	0	0
AC002076.2	0	0	0	0	0	0	0	0	0	0	0	0	0	0	0	0	0	0	0	2	0	0	0	0
AC002090.1	0	0	0	0	0	0	0	0	0	0	0	0	0	0	0	0	0	0	0	0	0	0	0	0
AC002091.1	0	0	0	2	1	0	0	0	0	0	1	0	0	0	0	0	0	0	0	0	0	0	0	0
AC002091.2	1	0	1	0	2	0	0	0	0	0	0	0	0	0	0	0	0	0	0	0	0	0	0	0
AC002094.1	0	0	0	0	0	0	0	0	0	0	0	0	0	0	0	0	0	0	0	0	0	0	0	0
AC002094.2	0	0	0	0	0	0	0	0	0	0	0	0	0	0	0	0	0	0	0	0	0	0	0	0
AC002094.3	0	0	0	0	0	0	0	0	0	0	0	0	0	0	0	0	0	0	0	0	0	0	0	0
AC002094.4	0	0	1	0	2	3	0	0	0	0	1	3	8	7	19	3	26	18	7	26	15	32	16	8
AC002094.5	23	20	11	14	26	12	21	20	20	24	33	19	18	13	11	11	6	15	16	30	28	26	23	32
AC002101.1	0	0	0	0	0	0	0	0	0	0	0	0	0	0	0	0	0	0	0	0	0	0	0	0
AC002115.1	0	0	0	0	0	0	0	0	0	2	0	0	0	0	0	0	0	0	0	0	0	0	0	0
AC002116.1	0	0	0	0	0	0	0	0	0	0	0	0	0	0	0	0	0	0	0	0	0	0	0	0
AC002116.2	7	2	6	1	5	0	2	2	8	5	12	0	1	0	0	0	0	0	1	0	3	1	0	2
AC002127.1	0	0	0	0	0	0	0	0	0	0	0	0	0	0	0	0	0	0	0	0	0	0	0	0
AC002127.2	0	0	0	0	0	0	0	0	0	0	0	0	2	0	3	0	0	0	0	0	0	0	0	0
AC002128.1	4	1	15	11	5	4	3	5	4	9	2	2	12	5	15	9	8	9	15	21	9	16	30	14
AC002128.2	0	1	1	4	0	0	1	0	1	1	1	3	0	0	0	1	2	0	0	0	0	0	0	0
AC002306.1	0	0	0	0	0	0	0	0	0	0	0	0	0	0	0	0	0	0	0	0	0	0	0	0
AC002310.1	5	5	11	8	1	16	19	17	15	14	20	19	15	17	10	20	9	15	8	35	11	12	10	19
AC002310.2	3	1	0	1	0	0	0	0	0	1	1	0	2	1	1	0	0	1	1	0	2	0	0	1
AC002310.3	0	0	0	0	0	0	0	0	1	0	0	0	0	0	0	0	1	0	1	0	0	0	1	0
AC002310.5	0	0	0	0	0	0	0	0	0	0	0	0	0	0	0	0	0	0	0	0	0	0	0	0
AC002310.6	0	0	0	0	0	0	0	0	3	0	1	0	5	0	3	8	6	8	5	3	4	2	7	7
AC002347.1	2	1	0	0	0	0	0	0	0	0	0	0	0	0	0	0	2	0	0	0	0	0	0	0
AC002347.2	0	0	0	0	0	0	0	0	0	0	0	0	0	0	0	0	0	0	0	0	0	0	0	0
AC002350.1	0	3	0	1	0	0	3	3	0	1	1	0	2	0	0	1	0	1	0	5	0	2	0	1
AC002351.1	0	0	0	0	2	0	0	0	0	0	0	0	1	0	0	0	0	0	0	1	0	0	0	0
AC002366.1	0	0	0	0	0	0	0	0	0	0	0	0	0	0	0	0	0	0	0	0	0	0	0	0
AC002367.1	5	5	12	13	6	9	13	8	9	10	23	8	8	14	11	14	8	8	6	12	9	5	9	6
AC002368.1	0	0	3	0	0	0	0	0	0	0	0	0	0	0	0	0	0	0	0	0	0	0	0	0
AC002375.1	0	0	0	0	0	0	0	0	0	0	0	0	0	0	0	0	0	0	0	0	0	0	0	0
AC002378.1	0	0	0	0	0	0	0	0	0	0	0	0	0	0	0	0	0	0	0	0	0	0	1	0
AC002381.1	0	0	0	0	0	0	0	0	0	0	0	0	0	0	0	0	0	0	0	0	0	0	0	0
AC002383.1	0	0	0	0	0	0	0	0	0	0	0	0	0	4	3	1	9	4	0	3	2	1	2	1
AC002386.1	0	0	0	0	0	0	0	0	0	0	0	0	0	0	0	0	0	0	0	0	0	0	0	0
AC002398.1	0	0	0	0	0	0	0	0	0	0	0	0	0	0	0	0	0	0	0	0	0	0	0	0
AC002398.2	0	0	0	0	0	0	0	0	0	0	0	0	0	0	0	0	0	0	0	0	0	0	0	0
AC002400.1	0	0	0	0	0	3	0	0	0	0	0	0	0	0	0	0	1	0	0	0	0	0	0	0
AC002401.1	0	0	0	0	0	0	0	0	0	0	0	0	0	0	0	0	0	0	0	0	0	0	0	0
AC002401.2	0	0	0	0	0	0	0	0	0	0	1	0	0	0	0	0	0	0	0	0	0	0	0	0
AC002401.3	0	0	0	0	0	1	0	0	0	0	0	0	0	0	0	0	0	0	0	2	0	0	0	0
AC002401.4	0	0	0	0	0	0	0	0	0	0	0	0	4	2	3	7	4	3	7	6	4	5	0	1
AC002407.1	75	73	114	70	77	91	107	174	112	114	218	222	0	0	0	0	0	0	0	0	0	1	1	5
AC002428.1	0	0	0	0	0	0	0	0	0	0	0	0	0	0	0	0	0	0	0	0	0	0	0	0
AC002428.2	0	0	0	0	0	0	0	0	0	0	0	0	0	0	0	0	0	0	0	0	0	0	0	0
AC002429.1	0	0	0	0	0	0	0	0	0	0	0	0	0	0	0	0	0	0	0	0	0	0	0	0
AC002429.2	1	2	0	1	3	2	1	4	3	4	1	0	3	4	2	1	4	1	0	5	1	15	13	10
AC002451.1	0	0	0	2	0	2	0	0	0	4	0	0	2	0	0	0	0	0	0	1	0	1	0	0
AC002451.2	3	1	0	0	0	1	2	3	0	0	0	2	0	0	0	0	0	0	0	0	0	0	0	0
AC002454.1	4	11	11	1	14	11	8	13	15	19	30	27	0	0	0	0	0	0	0	0	0	0	6	0
AC002456.1	13	10	13	10	17	7	16	24	12	9	19	24	16	8	8	8	11	13	9	9	12	21	5	15
AC002456.2	0	0	0	0	0	0	0	0	0	0	0	0	0	0	0	0	0	0	0	0	0	0	0	0
AC002460.1	0	0	0	0	0	0	0	0	0	0	0	0	0	0	0	0	0	0	0	0	0	0	0	0
AC002463.1	0	0	1	0	0	0	0	0	0	2	0	0	0	0	0	0	0	1	0	1	0	0	0	0
AC002464.1	0	0	0	0	0	0	0	0	0	0	0	0	0	0	0	0	0	0	0	0	0	0	0	0
AC002467.1	13	16	26	14	26	13	15	20	25	27	17	26	14	14	17	12	12	15	12	17	21	6	33	15
AC002470.1	0	0	1	3	1	5	2	1	5	8	3	2	2	23	10	6	20	8	23	15	14	15	8	24
AC002470.2	0	0	0	0	0	0	0	0	0	0	0	0	0	0	0	0	0	0	0	0	0	0	0	0
AC002472.1	0	0	0	0	0	0	0	0	0	0	0	0	0	0	0	2	0	0	0	0	0	0	0	0
AC002472.2	0	0	0	0	0	0	0	0	0	0	0	0	0	0	0	0	0	0	0	0	0	0	0	0
AC002472.3	0	1	2	0	0	0	0	0	0	0	0	0	5	2	0	1	2	2	1	5	5	2	0	2
AC002472.4	0	0	0	0	0	0	0	0	0	0	0	0	0	0	0	0	0	0	0	0	0	0	0	0
AC002480.2	9	11	6	4	11	2	2	9	4	0	3	0	0	0	0	3	0	0	0	0	0	0	4	0
AC002480.3	0	7	2	2	1	1	5	4	0	3	1	4	1	12	1	1	2	5	1	3	2	1	0	3
AC002486.1	0	0	2	0	0	0	0	0	0	0	0	2	0	0	0	0	0	0	0	0	0	0	0	0
AC002486.2	0	0	0	0	0	0	0	0	0	0	0	0	0	0	0	0	0	0	0	0	0	0	0	0
AC002487.1	0	0	0	0	0	0	0	0	0	0	0	0	0	0	0	0	0	0	0	0	0	0	0	0
AC002504.1	2	0	0	0	0	0	0	0	0	0	0	0	0	0	0	0	0	0	0	0	0	0	0	0
AC002511.1	0	0	0	0	0	0	0	0	0	0	0	0	0	0	0	0	0	0	0	0	0	0	0	0
AC002511.2	0	0	0	0	0	0	0	0	0	0	0	0	0	0	0	0	1	0	0	0	0	0	0	0
AC002511.3	0	0	0	0	0	0	0	0	0	0	0	0	0	0	0	0	0	0	0	0	0	0	0	0
AC002519.1	0	0	0	0	0	0	0	1	0	0	0	0	0	0	0	0	0	0	0	1	0	0	0	0
AC002519.2	0	0	0	0	1	0	1	0	1	0	0	0	2	5	0	1	7	2	3	11	3	0	2	1
AC002524.1	0	0	0	0	3	0	0	0	0	0	0	0	2	1	1	1	8	0	0	1	3	1	2	0
AC002525.1	0	0	0	0	0	0	0	1	0	0	0	0	2	0	1	5	0	2	0	0	0	1	1	1
AC002540.1	0	0	0	0	0	0	0	0	0	0	0	0	0	0	2	0	0	0	0	3	0	0	0	0
AC002542.1	0	0	0	0	0	0	0	0	0	1	0	0	0	0	0	0	0	0	1	0	0	0	1	0
AC002543.1	0	0	0	0	0	0	0	0	2	0	0	0	0	0	0	0	0	0	0	0	0	0	0	0
AC002545.1	2	0	6	3	1	0	5	5	3	6	9	2	3	6	5	5	1	2	5	7	1	7	6	8
AC002546.1	0	0	0	0	0	0	1	0	0	0	0	0	0	0	0	0	0	0	0	0	0	0	0	0
AC002550.1	0	1	4	1	0	1	1	1	1	0	1	2	1	3	0	1	0	0	0	0	0	3	0	0
AC002550.2	3	15	6	8	14	12	10	8	13	22	31	16	15	29	23	18	21	38	34	37	23	30	30	33
AC002551.1	0	0	0	0	0	0	0	2	1	0	0	0	0	0	0	0	0	0	0	0	0	0	0	0
AC002553.1	0	4	4	4	6	0	9	1	3	2	4	6	4	7	2	1	7	2	0	10	7	16	15	10
AC002553.2	0	0	3	0	3	0	2	3	3	0	3	0	7	13	0	3	0	3	6	0	5	5	6	2
AC002558.1	0	0	0	0	0	0	0	0	0	0	0	0	1	0	0	0	2	1	0	0	2	0	1	2
AC002558.2	0	0	2	0	0	0	1	1	0	0	0	0	1	0	2	0	5	1	0	0	0	0	0	1
AC002558.3	7	11	9	5	11	12	8	10	17	10	7	19	8	11	10	4	13	11	6	15	4	20	19	18
AC002563.1	0	0	0	0	0	0	0	0	0	0	0	0	0	0	0	0	0	0	0	0	0	0	0	0
AC002984.1	0	0	0	0	0	0	0	0	0	0	0	0	0	0	0	0	0	0	0	0	0	0	0	0
AC002985.1	0	0	0	0	0	0	0	0	0	0	0	0	0	0	0	0	0	0	0	0	0	0	0	0
AC002996.1	0	0	0	0	0	0	0	0	0	0	0	0	0	0	0	0	0	0	0	0	0	0	0	0
AC003001.1	0	0	0	0	0	0	2	0	0	0	0	0	0	0	0	0	3	1	0	0	0	3	3	0
AC003001.2	0	0	0	0	0	0	0	0	0	0	0	0	0	0	0	0	0	1	0	0	0	0	0	0
AC003002.1	0	0	0	0	0	0	0	0	0	0	0	0	0	0	0	0	0	0	0	0	0	0	0	0
AC003002.2	0	0	0	0	0	0	0	0	0	0	0	2	0	0	0	0	1	0	0	2	0	0	1	1
AC003002.3	0	0	0	0	0	0	0	0	0	0	0	0	0	2	0	0	0	0	0	0	0	0	0	0
AC003005.1	0	0	0	0	0	0	0	0	0	0	0	0	0	0	0	0	0	0	0	0	0	0	0	0
AC003005.2	0	0	0	2	1	0	2	1	2	0	0	3	4	4	3	3	2	2	0	8	4	4	0	4
AC003006.1	0	0	0	0	0	0	0	0	0	0	0	0	0	0	0	0	0	0	0	0	0	0	0	0
AC003009.1	0	0	0	0	0	2	4	2	1	0	1	0	0	0	0	0	0	0	0	0	0	0	0	0
AC003035.1	0	0	0	0	0	0	0	0	0	0	0	0	0	0	0	0	0	0	0	0	0	0	0	0
AC003035.2	0	0	0	0	0	0	0	0	0	0	0	0	0	0	0	1	0	2	0	0	0	0	0	0
AC003043.1	0	0	0	0	0	0	0	0	0	0	0	0	0	0	0	0	0	0	0	0	0	0	0	0
AC003043.2	0	0	0	0	0	0	2	0	1	0	2	0	2	1	0	0	0	0	0	0	0	0	0	0
AC003045.1	0	0	0	0	0	0	0	0	0	0	0	0	0	0	0	0	0	0	0	0	0	0	0	0
AC003070.1	0	0	0	0	0	0	0	0	0	0	0	0	0	0	0	0	0	0	0	0	3	0	0	0
AC003070.2	3	0	0	0	0	2	1	4	1	1	0	0	0	0	0	0	0	0	0	0	0	0	0	0
AC003071.1	0	0	0	0	0	0	0	0	0	1	0	0	0	0	0	0	0	0	0	0	0	0	0	0
AC003071.2	0	0	0	0	0	0	0	0	0	0	0	0	0	0	0	0	0	0	0	0	0	0	0	0
AC003072.1	0	3	5	0	1	1	1	2	3	2	2	3	63	54	52	42	5	107	45	74	65	69	63	65
AC003080.1	0	0	0	0	0	0	0	0	0	4	0	0	0	0	0	0	0	0	0	0	0	0	0	0
AC003084.1	0	0	0	0	0	0	0	0	0	0	0	0	0	0	0	0	0	0	0	0	0	0	0	0
AC003087.1	0	0	0	0	0	0	0	0	0	0	0	0	0	0	0	0	0	0	0	0	0	0	0	0
AC003092.1	0	0	0	0	0	0	1	0	0	0	0	0	0	0	0	0	0	0	0	0	1	0	0	0
AC003092.2	0	0	0	0	0	0	0	0	0	0	0	0	0	0	0	0	0	0	0	0	0	0	0	0
AC003098.1	0	0	0	0	0	0	0	0	0	0	0	0	0	0	0	0	0	0	0	0	0	0	0	0
AC003101.1	0	2	0	0	2	0	0	0	0	0	1	0	0	0	0	0	0	0	0	0	0	0	0	0
AC003101.2	0	0	0	1	0	0	2	0	0	0	0	0	3	0	0	0	0	0	0	0	0	0	0	0
AC003101.3	0	0	0	0	0	0	0	0	0	0	0	0	0	0	0	0	0	0	0	0	0	0	0	0
AC003102.1	4	0	3	6	3	5	6	2	4	7	9	5	16	7	8	9	10	16	10	32	16	9	17	16
AC003659.1	0	0	0	0	0	0	0	0	0	1	0	0	0	1	0	0	0	0	0	0	0	3	1	0
AC003666.1	0	0	0	0	0	0	0	0	0	0	0	0	0	0	0	0	0	0	0	0	0	0	0	0
AC003669.1	0	0	0	0	0	0	0	0	0	0	0	0	0	0	0	0	0	0	0	0	0	0	0	0
AC003681.1	13	9	16	18	19	12	7	27	22	13	21	14	28	17	42	36	41	35	28	58	24	46	32	39
AC003682.1	2	0	0	0	0	1	0	0	3	0	0	0	2	0	0	1	0	0	0	4	1	4	0	2
AC003684.1	0	0	0	0	0	0	0	0	0	0	0	0	0	0	0	0	0	0	0	0	0	0	0	0
AC003685.1	0	0	0	0	0	0	0	0	0	0	0	0	0	0	0	0	0	0	0	0	0	0	0	0
AC003685.2	1	0	0	1	0	1	0	1	2	1	0	0	0	0	1	0	2	1	0	2	1	0	1	0
AC003686.1	0	0	0	0	0	0	0	0	0	0	0	0	0	0	0	0	0	0	0	0	0	0	0	0
AC003687.1	0	0	0	0	1	0	0	0	0	0	0	0	0	0	0	0	0	0	0	0	0	1	0	0
AC003688.1	0	0	0	0	0	0	0	0	0	0	0	0	0	0	0	0	0	0	0	0	0	0	0	0
AC003688.2	0	0	0	0	0	0	0	0	0	0	0	0	0	0	0	0	0	0	0	0	0	0	0	0
AC003956.1	0	0	0	0	1	0	0	0	0	0	8	1	0	5	0	1	0	0	1	3	2	0	4	1
AC003957.1	0	0	0	0	0	0	0	2	0	0	0	0	0	0	0	0	0	0	0	0	0	0	0	0
AC003958.1	0	0	0	0	0	0	0	0	0	0	0	0	0	0	0	0	0	0	0	0	0	0	0	0
AC003958.2	1	0	0	0	0	0	0	1	0	0	0	0	0	0	0	0	0	0	0	0	0	0	0	0
AC003965.1	2	3	3	0	1	4	0	3	0	7	1	7	3	0	4	3	1	4	2	10	5	1	3	1
AC003965.2	0	0	0	0	0	0	0	0	0	0	0	0	0	0	0	0	0	0	0	0	0	0	0	0
AC003973.2	0	0	0	0	0	0	2	0	0	0	0	0	0	0	0	2	0	0	0	0	0	0	0	0
AC003973.3	0	0	0	0	0	0	0	0	0	0	0	0	0	0	0	0	0	0	0	0	0	0	0	0
AC003975.1	7	8	30	7	2	15	12	17	12	4	15	9	0	0	0	0	0	0	0	0	0	0	0	0
AC003982.1	0	0	0	0	0	0	0	0	0	0	0	0	0	0	0	0	0	0	0	0	0	0	0	0
AC003984.1	0	0	0	0	0	0	0	0	0	0	0	0	0	0	0	0	0	0	0	0	0	0	0	0
AC003985.1	0	0	0	0	0	0	0	0	0	0	0	0	0	0	0	0	0	0	0	0	0	0	0	0
AC003985.2	0	0	0	0	0	0	0	0	0	0	0	0	0	0	0	0	0	0	0	0	0	0	0	0
AC003986.1	0	0	0	0	0	0	0	0	0	0	0	0	3	0	0	0	0	2	0	0	0	2	3	0
AC003986.2	0	0	0	0	0	3	0	0	0	0	0	0	0	0	1	1	2	0	1	3	0	0	1	0
AC003986.3	0	0	0	0	0	0	0	0	0	0	0	0	0	1	0	0	0	0	0	0	0	0	0	0
AC003988.1	0	0	0	0	0	0	0	0	0	0	0	0	0	2	0	0	0	0	0	0	0	0	0	0
AC003989.1	0	0	0	0	0	0	0	0	0	0	0	0	0	0	0	0	0	0	0	0	0	0	0	0
AC003989.2	0	0	0	0	0	2	1	1	3	0	3	0	0	0	0	0	0	0	0	0	0	0	0	0
AC003991.1	0	0	0	0	0	1	0	0	0	0	1	0	2	1	0	1	0	0	0	1	0	0	2	4
AC003991.2	1	0	0	0	0	1	2	0	0	0	0	0	6	0	3	0	1	4	3	1	1	1	4	3
AC003992.1	0	0	0	0	0	0	0	0	0	0	0	0	0	0	0	0	0	0	0	0	0	0	0	0
AC004000.1	0	0	0	0	0	0	2	0	0	0	0	0	0	0	0	0	0	0	0	0	0	0	0	0
AC004004.1	0	0	0	0	0	0	0	0	0	0	0	0	0	0	0	0	0	0	0	0	0	0	0	0
AC004006.1	0	0	0	0	0	0	0	0	0	0	0	0	0	0	0	0	0	0	0	0	0	0	0	0
AC004009.1	0	0	0	0	1	0	0	0	0	0	0	0	0	0	0	0	0	0	0	0	0	0	0	0
AC004009.2	0	0	0	0	0	0	0	0	0	0	0	0	0	0	0	0	0	0	0	0	0	0	0	0
AC004009.3	0	0	0	0	0	0	0	0	0	0	0	0	0	0	0	0	0	0	0	0	0	0	0	0
AC004012.1	0	0	0	0	0	0	1	0	0	0	0	0	0	0	0	2	0	0	1	0	0	0	0	0
AC004014.1	0	0	0	0	0	0	0	0	0	0	0	0	0	0	0	0	0	0	0	0	0	0	0	0
AC004014.2	0	0	0	0	0	0	1	0	0	0	0	0	0	0	0	0	0	0	0	0	0	0	0	0
AC004022.1	0	0	0	0	0	0	0	0	0	0	0	0	0	0	0	0	0	0	0	0	0	0	0	0
AC004022.2	0	0	0	0	0	0	0	0	0	0	0	0	0	0	0	0	0	0	0	0	0	0	0	0
AC004023.1	0	0	0	0	1	0	0	0	0	0	0	0	9	3	2	2	5	12	4	5	6	8	11	3
AC004024.1	2	0	0	0	0	0	0	0	0	0	0	0	0	0	0	0	0	0	0	1	0	0	0	0
AC004034.1	0	0	2	0	0	0	0	0	0	0	2	0	0	0	0	0	0	1	0	3	0	0	0	0
AC004039.1	3	0	2	0	0	0	0	2	0	1	1	0	0	0	1	1	0	0	5	1	0	4	0	0
AC004052.1	0	0	0	0	0	0	0	0	0	0	0	0	0	0	0	0	0	0	0	0	0	0	0	0
AC004053.1	0	0	0	0	0	0	0	0	0	0	0	0	0	0	0	0	0	0	0	0	0	0	0	0
AC004054.1	0	0	0	0	0	0	0	0	0	0	0	0	0	0	0	0	0	0	0	0	0	0	0	0
AC004057.1	15	11	14	17	20	29	12	22	26	19	31	52	9	5	3	10	6	7	9	7	2	6	4	3
AC004062.1	0	0	0	0	0	0	0	0	0	0	0	0	0	0	0	0	0	0	0	0	0	0	0	0
AC004063.1	0	0	0	0	0	0	0	0	0	0	0	0	0	0	0	0	0	0	0	0	0	0	0	0
AC004066.1	0	0	0	0	0	0	0	0	0	0	0	0	0	0	0	0	0	0	0	0	0	0	0	0
AC004066.2	0	0	0	0	0	0	0	0	0	0	0	0	0	0	0	0	0	0	0	0	0	0	0	0
AC004067.1	0	2	1	0	4	1	4	5	3	1	1	3	0	0	1	0	0	0	2	0	0	0	0	0
AC004069.1	0	2	2	0	1	2	1	4	4	1	5	2	0	3	1	2	3	0	3	0	3	2	2	4
AC004069.2	0	0	0	0	0	0	0	0	0	0	0	0	0	0	0	0	0	0	0	0	0	0	0	0
AC004074.1	0	0	0	0	0	0	0	0	0	0	0	0	0	0	0	0	0	0	0	0	0	0	0	0
AC004076.1	0	0	0	0	0	0	0	0	0	0	0	0	0	0	0	0	0	0	0	0	0	1	0	0
AC004076.2	11	23	20	7	18	19	22	10	22	20	21	25	59	74	80	54	53	74	72	69	73	126	106	103
AC004080.1	0	0	4	0	0	1	0	0	0	0	0	0	1	0	0	0	0	0	0	0	0	0	0	0
AC004080.2	0	0	0	0	0	0	0	0	0	0	0	0	0	0	0	0	0	0	0	2	0	0	0	0
AC004080.3	0	0	0	0	0	0	0	0	0	0	0	0	0	0	0	0	0	0	0	0	0	0	0	0
AC004080.4	0	0	0	0	0	0	1	0	0	0	0	0	3	0	0	0	0	0	0	0	0	0	1	0
AC004080.5	0	0	0	0	0	0	0	0	0	0	0	0	0	0	0	0	0	0	0	0	0	0	0	0
AC004080.6	0	0	0	0	0	0	0	0	0	0	0	0	0	0	0	0	0	0	0	0	0	0	0	0
AC004112.1	0	2	0	4	0	0	0	3	0	0	1	5	5	5	5	6	2	2	2	4	15	10	6	1
AC004129.1	0	0	0	0	0	0	0	0	0	0	0	0	0	0	0	0	0	0	0	2	0	0	0	0
AC004129.2	0	0	0	0	0	0	0	0	0	0	0	0	0	0	0	0	0	0	0	0	0	0	0	0
AC004130.1	6	11	7	6	3	2	1	13	9	4	23	18	1	2	3	1	0	1	2	2	1	8	3	2
AC004134.1	0	0	3	0	0	0	0	0	1	0	0	4	0	0	0	0	0	0	0	0	0	1	0	0
AC004147.1	0	0	0	0	0	0	0	0	0	0	0	0	0	0	0	0	0	2	0	0	0	0	0	0
AC004147.2	21	50	83	24	50	28	38	76	69	47	39	89	6	8	3	3	1	9	2	4	0	2	0	0
AC004147.3	0	1	4	0	1	3	3	0	0	4	1	0	0	0	0	0	0	0	0	0	0	0	0	0
AC004147.4	0	0	0	0	0	0	0	0	0	0	0	0	0	0	0	0	0	0	0	0	0	0	0	0
AC004147.5	0	0	15	0	0	1	0	2	0	0	0	0	0	0	0	0	0	0	0	1	0	1	0	1
AC004148.1	0	0	1	0	0	0	0	0	0	0	0	0	0	0	0	0	0	1	0	0	0	0	0	0
AC004148.2	2	1	5	3	6	9	1	9	1	9	2	12	1	3	2	0	2	7	1	1	1	7	7	4
AC004149.1	0	0	0	1	0	0	0	0	0	0	0	1	0	2	0	0	0	0	0	0	0	1	0	0
AC004156.1	0	3	0	0	1	2	0	0	1	0	1	1	4	2	3	4	1	2	4	7	1	1	6	5
AC004158.1	1	1	2	0	5	0	2	6	4	2	0	1	3	0	0	0	0	0	0	0	0	0	0	0
AC004160.1	1	0	0	0	0	0	1	0	0	0	0	0	12	11	10	9	10	8	11	17	13	13	9	17
AC004160.2	0	0	0	0	0	0	0	0	0	0	0	0	0	7	1	3	1	8	6	2	3	4	7	0
AC004217.1	0	0	6	0	0	0	1	0	0	2	0	0	3	0	1	0	3	1	0	1	1	2	2	3
AC004217.2	0	0	0	0	0	0	0	0	0	0	0	0	0	0	0	0	0	0	0	0	0	0	0	0
AC004221.1	11	10	17	9	14	4	2	19	11	19	16	7	35	69	39	24	35	41	52	35	44	60	39	45
AC004223.1	0	0	0	0	0	0	0	0	0	0	0	0	0	0	0	0	0	0	0	0	0	0	0	0
AC004223.2	0	0	0	0	0	0	0	0	0	0	0	0	1	0	4	0	3	2	2	2	1	4	1	1
AC004223.3	0	0	0	0	0	0	0	0	0	0	0	0	0	0	0	0	0	0	0	0	0	0	0	0
AC004223.4	0	1	1	0	0	0	0	0	0	0	0	0	0	0	2	1	0	1	6	0	2	0	7	2
AC004224.1	0	0	0	0	0	0	0	0	0	0	0	0	0	0	1	1	0	0	0	0	0	3	2	0
AC004224.2	0	0	0	0	0	0	0	0	0	0	0	0	0	0	0	0	0	0	0	0	0	0	0	0
AC004231.1	0	0	0	1	0	0	0	0	0	0	0	0	0	3	1	0	0	0	0	0	0	0	0	2
AC004231.3	0	0	0	0	0	0	0	0	0	0	0	0	0	0	0	0	0	2	0	0	0	0	1	0
AC004232.2	0	0	0	0	0	0	0	0	0	0	0	0	0	0	0	0	0	0	0	0	0	0	0	0
AC004232.3	0	0	0	0	0	0	0	0	0	0	0	0	0	0	0	0	0	0	0	0	0	0	0	0
AC004233.1	5	4	0	0	0	0	3	1	3	1	2	1	0	1	0	0	1	0	2	1	7	1	2	0
AC004233.3	26	37	25	33	39	36	43	28	46	52	57	30	27	37	46	39	25	63	53	44	29	38	52	43
AC004233.4	0	1	2	1	1	2	3	2	6	1	6	0	1	3	2	3	1	3	9	4	3	5	5	6
AC004241.1	0	6	6	1	1	1	0	2	0	3	2	2	3	5	4	5	4	2	13	3	2	4	2	9
AC004241.2	0	0	0	0	0	0	0	0	0	0	1	0	0	0	0	0	0	0	0	0	0	0	0	0
AC004241.3	11	27	42	15	25	15	20	25	47	45	39	38	10	4	13	20	16	9	8	16	14	17	15	9
AC004241.4	0	1	0	0	0	0	0	0	3	0	0	0	0	0	0	0	0	0	0	0	0	0	0	0
AC004241.5	0	0	0	0	0	0	0	0	0	0	0	0	0	4	0	1	0	1	0	0	0	3	0	0
AC004253.1	0	2	0	0	0	0	3	0	6	0	0	0	0	0	2	1	4	0	0	1	0	1	2	5
AC004253.2	0	0	0	0	0	1	0	0	0	0	0	0	0	0	0	0	0	0	0	0	0	0	0	0
AC004257.1	0	0	0	0	0	0	0	0	0	0	0	0	0	1	0	1	0	0	1	1	0	0	0	0
AC004263.1	0	3	2	0	0	0	2	1	2	1	2	0	0	0	0	0	0	0	0	0	0	0	0	0
AC004264.1	0	5	6	1	3	4	0	0	0	1	2	0	0	0	0	0	0	1	0	0	0	0	0	0
AC004264.2	0	0	0	0	0	0	0	0	0	0	0	0	0	0	0	0	0	0	2	0	0	0	2	0
AC004381.1	0	0	0	0	0	0	0	0	0	0	0	0	0	0	0	0	0	0	0	0	0	0	1	0
AC004381.2	0	0	0	0	0	0	0	0	0	0	0	1	0	0	0	0	0	0	3	0	0	0	0	0
AC004381.3	0	0	0	0	0	0	0	0	0	0	0	0	2	0	2	0	1	0	0	0	0	0	0	0
AC004383.1	0	0	0	0	0	0	0	0	0	0	0	0	0	3	0	0	0	0	0	0	2	2	0	0
AC004386.1	0	1	0	0	0	0	0	0	0	0	3	1	0	0	0	0	0	0	0	0	0	0	0	0
AC004386.2	0	0	0	0	0	0	0	0	0	0	0	0	0	0	0	0	0	0	0	0	0	0	0	0
AC004408.1	0	0	0	0	0	0	0	0	0	0	0	0	0	0	0	0	0	0	0	0	0	0	0	0
AC004408.2	1	0	3	1	0	0	4	0	0	0	0	2	0	0	0	1	0	1	0	0	0	0	0	0
AC004415.1	0	0	0	0	0	0	0	0	0	0	0	0	0	0	0	0	0	0	0	0	0	0	0	0
AC004448.1	0	0	0	0	0	0	1	0	0	0	1	0	0	0	0	0	0	0	0	0	0	0	0	0
AC004448.2	0	0	2	0	0	0	0	0	0	0	1	0	0	0	0	0	0	0	0	0	0	0	0	0
AC004448.3	0	0	0	0	0	0	0	0	0	0	0	0	0	0	0	0	0	0	0	0	0	0	0	0
AC004449.1	2	0	1	0	3	2	0	0	0	2	0	0	1	2	0	0	1	0	0	2	2	0	0	0
AC004453.1	60	71	69	42	45	46	56	67	100	76	81	125	25	42	32	32	26	28	30	40	32	39	39	32
AC004453.2	0	0	0	0	0	0	0	0	0	0	0	0	0	0	3	0	0	1	0	1	0	0	3	0
AC004461.1	0	0	0	0	0	0	2	0	0	0	0	0	0	0	0	0	0	0	0	0	0	0	0	0
AC004466.1	1	0	0	0	0	0	0	0	0	0	2	0	10	14	12	2	1	2	7	2	10	5	1	4
AC004466.2	3	0	2	0	1	0	0	0	1	3	0	0	0	0	2	0	0	0	0	0	0	0	0	0
AC004466.3	0	0	0	0	0	0	0	1	0	0	0	0	0	0	0	0	0	0	0	0	0	0	0	0
AC004467.1	0	0	0	0	0	0	0	0	0	0	0	0	1	1	2	4	0	0	1	0	0	0	0	1
AC004470.1	0	0	0	0	0	0	0	0	0	0	0	0	0	0	0	0	0	0	0	0	0	0	0	0
AC004471.1	2	0	1	6	1	0	0	0	1	1	2	0	0	4	1	1	0	0	0	3	3	2	2	0
AC004471.2	0	0	0	0	2	0	3	0	0	4	0	2	6	16	13	0	7	9	4	8	16	3	7	5
AC004477.1	10	15	6	8	5	4	8	7	7	16	13	23	3	10	6	2	14	15	2	11	7	6	24	2
AC004477.2	0	0	0	0	0	0	0	0	0	0	0	0	0	0	0	0	0	0	0	0	0	0	0	0
AC004477.3	7	3	4	4	0	4	8	2	5	3	2	9	16	17	8	13	13	30	22	21	21	15	18	18
AC004485.1	0	0	0	0	1	0	0	2	0	0	1	0	0	0	0	0	0	0	0	0	0	0	0	0
AC004486.1	0	0	0	0	0	0	0	0	0	0	0	0	0	0	1	1	1	1	0	3	1	0	0	0
AC004490.1	0	0	0	1	0	0	0	0	0	0	0	0	0	0	0	0	0	0	0	0	0	1	0	0
AC004491.1	0	4	6	2	5	1	0	4	0	1	4	1	0	0	3	0	0	0	0	1	2	0	2	0
AC004492.1	0	1	0	1	0	0	0	0	0	0	0	0	0	0	1	0	0	0	2	2	0	1	0	3
AC004494.1	3	0	3	0	0	0	1	1	1	3	0	0	3	4	0	2	4	1	2	0	2	9	3	3
AC004494.2	0	0	0	0	0	0	0	0	0	0	0	0	0	0	0	0	0	0	0	0	0	0	0	0
AC004522.1	0	0	0	0	0	0	0	0	0	0	0	0	0	0	0	0	0	0	0	0	0	0	0	0
AC004522.2	0	1	2	7	0	0	3	2	0	1	1	1	0	0	0	4	0	0	0	2	1	0	0	1
AC004528.1	0	0	0	0	0	0	0	0	0	0	0	0	0	0	1	1	0	0	0	0	0	1	2	0
AC004528.2	0	0	0	0	0	0	0	0	0	0	0	0	0	0	0	0	0	0	0	0	0	0	0	0
AC004540.1	2	7	1	4	9	1	8	13	6	7	7	10	87	114	123	91	68	134	112	143	95	149	127	131
AC004540.2	0	10	12	4	6	4	4	5	4	3	7	8	139	168	124	130	35	192	138	186	141	265	254	231
AC004542.1	0	0	0	0	0	0	0	0	0	0	0	0	0	0	0	0	0	0	0	0	0	0	0	0
AC004542.2	0	0	0	0	0	0	0	0	0	0	0	0	0	0	0	0	0	0	0	0	0	0	0	0
AC004543.1	0	1	0	1	1	0	1	4	2	1	3	0	0	0	1	0	0	0	0	0	0	3	0	0
AC004551.1	0	0	0	0	0	0	0	0	0	0	0	0	0	0	0	0	0	0	0	0	0	0	0	0
AC004552.1	3	7	12	4	11	2	6	17	12	6	11	17	2	2	0	1	4	3	1	0	2	0	2	1
AC004554.1	0	0	0	0	0	0	0	0	0	0	0	0	0	0	0	0	0	0	0	0	0	0	0	0
AC004554.2	0	0	0	0	0	0	0	0	0	0	0	0	0	0	0	0	0	0	0	1	0	0	0	0
AC004556.1	1	2	2	1	2	0	0	3	1	4	2	1	0	0	0	1	10	1	1	0	2	2	4	1
AC004584.1	0	0	0	0	3	0	0	8	0	0	0	1	0	0	0	0	0	0	0	0	0	0	0	0
AC004584.2	0	0	0	0	0	0	0	0	0	0	0	0	0	0	0	0	0	0	0	0	0	0	0	0
AC004584.3	2	1	0	0	0	0	4	5	0	2	1	0	2	0	0	0	0	0	0	0	1	0	0	0
AC004585.1	0	0	0	0	0	0	0	0	0	0	0	0	0	0	0	0	0	0	0	1	0	0	0	0
AC004585.2	0	0	0	0	0	0	0	0	0	0	0	0	0	0	0	0	0	0	0	0	0	0	0	0
AC004590.1	0	0	0	0	0	0	0	0	0	0	0	0	0	0	0	0	0	0	0	0	0	0	0	0
AC004593.1	0	0	0	0	0	0	0	0	0	0	0	0	0	0	0	1	0	0	0	3	0	5	0	0
AC004593.2	0	0	0	0	0	0	0	2	0	0	0	1	8	14	7	23	2	17	10	17	13	25	8	12
AC004594.1	3	3	6	1	0	0	1	3	0	2	1	8	1	0	0	0	0	0	0	1	0	0	0	0
AC004596.1	1	1	1	0	0	0	1	4	1	3	2	2	2	4	1	0	2	0	0	2	3	3	1	0
AC004597.1	0	0	0	0	0	0	0	0	0	0	0	0	0	0	0	0	0	0	0	0	0	0	0	0
AC004623.1	0	0	0	0	0	0	0	0	0	0	0	0	0	0	0	0	0	0	0	0	0	0	0	0
AC004637.1	0	0	0	0	0	0	0	0	0	0	0	0	0	0	0	0	0	0	0	0	0	0	0	0
AC004672.1	0	0	0	0	0	0	0	0	1	0	0	0	0	1	0	0	0	0	0	0	0	0	0	0
AC004672.2	0	0	0	0	0	0	3	0	0	0	0	0	0	0	0	2	0	0	0	0	0	0	1	0
AC004674.1	0	0	0	0	0	4	0	0	0	0	0	0	0	0	0	0	0	0	0	0	0	0	0	0
AC004674.2	0	0	0	0	0	0	0	0	0	0	0	0	0	0	0	0	0	0	0	0	0	0	0	0
AC004678.1	0	0	0	0	0	0	0	0	0	0	0	0	0	0	0	0	0	0	0	0	0	0	0	0
AC004678.2	0	0	0	0	0	0	0	0	0	0	0	0	2	0	0	0	0	0	0	1	0	0	0	0
AC004687.1	0	0	0	0	0	0	0	0	0	0	0	0	0	0	0	0	0	0	0	0	0	0	0	0
AC004690.1	0	0	0	0	0	0	0	0	0	0	0	0	0	0	0	0	0	0	0	0	0	0	0	0
AC004690.2	0	1	0	1	0	0	0	0	0	1	0	0	1	2	1	0	4	1	0	0	0	0	3	2
AC004691.1	1	6	1	1	2	3	1	9	1	4	2	6	4	1	4	0	3	4	5	0	3	3	6	1
AC004691.2	0	0	0	0	0	0	0	0	0	0	0	0	0	0	0	0	0	0	0	0	0	0	0	0
AC004692.1	0	0	0	0	0	0	0	0	0	0	0	0	0	0	0	0	8	0	0	0	0	3	0	0
AC004692.2	0	0	0	0	0	0	0	0	0	0	0	0	0	0	0	0	0	0	0	0	0	1	2	0
AC004696.1	0	0	0	0	1	0	1	4	0	1	0	0	0	0	0	0	1	0	0	0	0	0	0	0
AC004696.2	0	0	0	0	0	0	0	0	0	0	0	0	0	0	0	0	0	0	0	0	0	0	0	0
AC004702.1	0	0	0	0	0	0	0	0	1	1	0	0	0	0	0	0	0	0	0	0	0	0	0	0
AC004704.1	0	0	0	0	0	0	0	0	0	0	0	0	0	0	1	0	0	0	0	1	0	0	0	0
AC004706.1	1	0	4	3	0	2	1	3	0	0	0	6	2	3	4	4	6	2	7	6	11	8	1	5
AC004706.2	0	0	0	0	0	0	0	0	0	0	0	0	0	0	0	0	0	0	0	0	0	0	0	0
AC004706.3	0	0	0	0	0	0	0	0	0	0	0	0	0	0	0	0	0	0	0	0	0	0	0	0
AC004706.4	0	0	0	0	0	0	0	0	0	0	0	1	3	0	0	1	0	0	2	2	0	0	0	0
AC004707.1	0	0	0	0	0	0	0	0	0	0	0	0	0	0	0	0	0	0	0	0	0	0	0	0
AC004771.1	0	1	1	0	0	1	0	0	0	1	6	0	0	0	0	0	0	1	0	0	0	1	1	0
AC004771.2	1	0	0	0	0	0	0	0	0	0	0	0	0	0	0	0	0	0	0	0	0	0	0	0
AC004771.3	0	0	0	0	0	0	0	0	0	0	0	0	1	0	0	0	0	4	0	0	0	0	0	0
AC004771.4	0	0	0	0	0	0	0	0	0	0	0	0	0	0	0	0	0	0	0	0	0	0	0	0
AC004771.5	0	2	0	0	0	0	0	0	0	0	0	0	0	0	0	0	0	0	0	0	1	0	0	0
AC004775.1	0	0	0	0	0	0	0	0	0	0	0	0	0	0	0	0	0	2	0	0	0	1	0	0
AC004777.1	0	0	0	0	0	0	0	0	0	0	0	0	0	0	0	0	0	0	0	0	0	0	0	0
AC004784.1	0	0	0	0	0	0	0	3	0	0	0	0	0	0	0	1	0	0	0	0	0	4	1	0
AC004790.1	0	0	0	0	0	0	0	0	0	0	0	0	0	0	0	0	0	0	0	0	0	0	0	0
AC004790.2	0	0	0	0	0	0	0	0	0	0	0	0	0	0	0	0	0	0	0	0	0	0	0	0
AC004792.1	0	0	0	0	0	0	0	0	0	0	0	0	0	0	0	0	0	0	0	0	0	0	0	0
AC004797.1	0	2	1	0	0	0	0	0	0	0	2	0	0	0	2	1	0	0	1	6	0	0	0	0
AC004801.1	0	0	2	1	0	0	0	3	0	0	1	3	0	3	5	1	2	3	1	0	1	2	1	0
AC004801.2	0	0	0	1	0	0	0	0	0	0	0	0	0	0	0	1	1	0	0	1	2	0	0	0
AC004801.3	0	0	0	0	0	0	0	0	0	0	0	0	0	0	0	0	0	0	0	0	0	0	0	0
AC004801.4	0	0	0	0	0	3	0	0	0	0	0	0	0	0	0	1	0	0	0	0	0	0	0	0
AC004801.5	1	0	0	0	0	0	0	0	0	0	0	0	0	0	0	0	0	0	0	0	0	0	0	0
AC004801.7	2	5	3	5	3	0	8	1	3	1	0	0	0	0	0	0	0	1	0	0	0	0	0	0
AC004803.1	5	7	12	2	7	4	3	17	1	1	7	12	13	21	11	22	15	18	20	31	20	20	18	17
AC004805.1	0	0	0	0	0	0	0	0	0	0	0	0	0	0	0	0	0	0	0	0	0	0	0	0
AC004805.2	0	0	0	0	0	0	0	0	0	0	0	0	0	0	0	0	0	0	0	0	0	0	0	0
AC004805.3	0	0	0	0	0	0	0	0	0	0	0	0	0	0	0	0	0	0	0	0	0	0	0	0
AC004808.1	3	0	0	0	0	0	0	0	0	0	0	0	0	0	0	0	0	0	0	0	0	0	0	0
AC004808.2	0	0	0	1	0	0	0	0	0	0	0	0	2	0	0	4	0	0	1	1	6	0	0	0
AC004812.1	0	0	0	0	0	0	0	0	0	0	0	0	0	0	0	0	0	2	0	0	0	0	0	0
AC004812.2	9	7	16	9	7	12	10	30	22	35	19	29	59	57	54	51	41	64	50	69	50	65	85	43
AC004816.1	46	41	72	46	47	44	45	52	48	47	79	69	245	237	259	213	172	320	212	312	232	327	263	246
AC004816.2	2	3	20	4	11	4	3	5	3	10	11	16	2	9	9	1	9	6	6	4	0	7	10	13
AC004817.1	0	0	0	0	0	0	0	0	0	0	0	0	0	0	0	0	0	0	0	0	0	0	0	0
AC004817.2	0	0	0	0	0	0	0	0	0	0	0	0	0	0	0	0	0	0	0	0	0	0	0	0
AC004817.3	0	0	2	0	0	0	0	0	0	0	0	0	0	0	0	0	0	1	0	0	0	0	0	0
AC004817.4	1	2	0	0	0	0	0	0	0	0	0	0	0	0	0	0	0	0	0	0	0	1	0	0
AC004824.1	0	0	0	0	0	0	0	0	0	0	0	0	0	0	0	0	0	0	0	0	0	0	0	0
AC004825.1	0	0	0	0	0	0	0	0	0	0	0	0	0	0	0	0	0	0	0	0	0	0	0	0
AC004825.2	12	14	11	5	5	16	8	8	12	16	19	11	23	18	28	27	11	40	26	43	18	34	26	35
AC004828.1	0	0	0	0	0	0	0	0	0	0	0	0	0	0	2	0	0	0	0	0	0	0	2	0
AC004830.1	0	3	2	2	6	3	0	3	8	9	2	8	0	1	0	0	0	0	0	1	1	0	0	0
AC004832.1	0	0	0	0	0	0	0	0	0	0	0	0	0	0	0	0	0	0	0	0	0	0	0	0
AC004832.2	0	0	0	0	0	0	0	0	0	0	0	0	0	0	0	0	0	0	0	0	0	0	0	0
AC004832.3	0	0	0	0	0	0	0	0	0	0	0	0	0	0	0	0	0	0	0	0	0	0	0	0
AC004832.4	0	0	1	0	2	0	1	0	1	0	1	0	0	0	7	1	0	1	1	1	0	1	0	0
AC004832.5	11	5	0	0	0	2	0	1	10	1	5	0	2	0	0	0	4	0	0	1	2	8	5	2
AC004832.6	0	0	0	0	0	0	2	0	0	0	0	0	0	0	0	0	0	0	0	0	0	0	0	0
AC004834.1	0	0	0	0	2	2	0	0	0	0	2	0	0	4	0	1	3	1	1	6	0	0	4	2
AC004835.1	0	0	0	0	0	0	1	0	0	0	4	0	0	0	0	1	1	2	0	0	0	0	1	0
AC004835.2	0	0	0	0	0	0	0	0	0	0	0	0	0	0	0	0	0	0	0	0	0	0	0	0
AC004836.1	0	0	0	0	0	0	0	0	0	0	0	0	0	0	0	0	0	0	0	0	0	0	0	0
AC004837.1	0	0	0	0	0	0	0	0	0	0	0	0	0	0	0	0	0	0	0	0	0	0	0	0
AC004837.2	0	3	0	2	0	0	0	0	0	0	2	0	0	0	0	2	2	1	0	0	1	0	0	0
AC004837.3	0	0	0	0	0	0	0	0	0	0	0	0	0	0	0	0	0	0	0	0	0	0	0	0
AC004839.1	1	1	2	2	0	1	4	0	2	3	2	4	0	0	0	2	0	0	0	1	1	0	3	2
AC004840.1	0	0	0	0	0	0	0	0	0	0	0	0	0	0	0	0	0	0	0	0	0	0	0	0
AC004840.2	0	0	0	0	0	0	0	0	0	0	0	0	0	0	0	0	0	1	0	1	0	0	0	0
AC004846.1	0	0	3	0	0	0	0	0	0	0	1	0	0	0	0	0	0	0	0	0	0	0	0	0
AC004846.2	3	3	6	4	2	1	0	6	4	2	0	8	1	9	2	2	1	1	7	3	3	9	3	11
AC004847.1	0	0	0	0	0	0	1	0	0	0	0	0	0	4	2	0	3	0	0	2	1	0	0	0
AC004852.1	0	0	0	0	0	0	0	0	0	0	0	0	0	0	0	0	0	0	0	0	0	0	0	0
AC004852.2	0	0	0	0	0	0	0	0	0	0	0	0	0	0	0	0	0	0	0	0	0	0	0	0
AC004852.3	0	0	0	0	0	0	0	0	0	0	0	0	0	0	0	0	0	0	0	0	0	0	0	0
AC004853.1	0	0	0	0	0	0	0	0	0	0	0	0	0	0	0	0	0	0	0	0	0	0	0	0
AC004854.1	0	0	0	0	0	0	0	0	0	0	0	0	0	0	0	0	0	0	0	0	0	0	0	0
AC004854.2	2	6	1	5	3	1	0	3	4	5	5	7	5	4	10	0	0	4	1	5	5	9	6	7
AC004858.1	0	0	0	0	0	0	0	0	0	0	0	0	0	0	0	0	0	0	0	0	0	0	0	0
AC004862.1	0	0	0	0	0	1	0	0	0	0	0	0	9	8	5	3	2	3	9	9	6	2	0	0
AC004865.1	0	3	0	1	2	1	4	0	1	0	5	3	4	0	0	3	0	0	2	0	0	5	2	3
AC004865.2	0	0	2	0	2	2	0	0	5	4	0	1	7	3	4	3	8	9	12	7	9	4	2	3
AC004866.1	0	0	0	0	0	0	0	0	0	0	0	0	0	0	0	0	0	0	0	0	0	0	0	0
AC004866.2	0	0	0	0	0	0	0	0	0	0	0	0	0	0	0	0	0	0	0	0	0	0	0	0
AC004869.1	0	0	0	0	0	0	0	0	0	0	0	0	0	0	0	0	0	0	0	0	0	0	0	0
AC004869.2	0	0	0	0	0	0	0	0	0	0	0	0	0	0	0	0	0	0	0	0	0	0	0	0
AC004870.1	0	0	0	0	0	0	0	0	0	0	0	0	0	0	0	0	0	0	0	0	0	0	0	0
AC004870.2	0	0	0	0	0	0	0	0	0	0	0	0	0	0	0	0	0	0	0	0	0	0	0	0
AC004870.3	0	0	0	0	0	0	0	0	0	0	0	0	0	0	0	0	0	0	0	0	0	0	0	0
AC004870.4	0	0	0	0	0	0	0	0	0	3	0	0	0	1	0	0	0	0	0	0	0	0	0	0
AC004872.1	0	0	0	0	0	0	0	0	0	0	0	0	0	0	0	0	0	0	0	0	0	0	0	0
AC004875.1	0	0	0	0	0	0	0	0	0	1	0	0	0	0	0	0	0	0	0	0	0	0	0	0
AC004877.1	0	0	0	0	0	0	0	0	0	0	0	0	0	6	3	0	2	7	6	2	1	6	11	2
AC004877.2	0	2	0	0	0	0	1	0	1	4	1	0	12	5	3	5	2	7	7	8	12	5	16	11
AC004882.1	0	0	0	0	0	0	0	1	0	1	0	0	0	0	0	1	0	0	0	0	0	0	0	0
AC004884.1	0	0	1	0	0	1	2	0	3	0	1	6	0	2	3	0	0	0	0	2	0	2	1	0
AC004884.2	0	0	0	0	0	0	0	0	0	0	0	0	0	0	0	1	0	0	0	0	0	0	0	0
AC004888.1	0	0	3	0	0	0	2	0	0	1	0	0	0	3	0	3	0	0	1	0	0	0	3	2
AC004889.1	42	49	70	37	43	60	36	72	71	35	72	83	2	0	0	0	0	0	0	0	0	0	1	1
AC004890.1	5	14	21	17	17	17	18	27	9	21	17	11	8	3	5	4	5	12	4	10	8	4	11	9
AC004890.2	0	0	0	0	0	0	0	0	0	0	0	0	0	0	0	0	0	0	0	0	0	0	0	0
AC004890.3	0	0	0	0	0	0	0	0	0	0	0	0	0	0	0	1	0	0	0	0	0	0	0	0
AC004893.1	0	0	0	0	0	2	0	0	0	0	0	0	1	0	0	0	1	0	0	1	0	0	1	0
AC004893.2	0	0	0	0	0	0	0	0	0	0	0	0	0	0	0	0	0	0	0	0	0	0	0	0
AC004895.1	0	0	0	0	0	0	0	0	0	0	1	1	1	1	1	0	0	0	1	4	0	3	3	0
AC004898.1	1	0	0	0	0	0	0	0	0	0	0	0	0	0	0	0	0	0	0	0	0	0	0	0
AC004899.1	0	0	0	0	0	1	0	1	0	0	0	0	0	0	0	0	0	0	0	0	0	0	0	0
AC004899.2	0	0	0	0	0	0	0	0	0	0	0	0	0	0	0	0	0	0	0	0	0	0	0	0
AC004906.1	0	0	0	0	0	0	0	0	0	0	0	0	0	0	0	0	0	0	0	0	0	0	0	0
AC004908.1	2	3	0	1	2	1	8	2	0	3	0	0	5	11	4	2	0	4	8	2	0	7	8	7
AC004908.2	0	0	0	0	2	2	2	0	2	0	0	0	0	0	3	0	2	3	1	2	0	2	0	0
AC004908.3	0	0	0	0	0	0	0	1	0	1	1	3	0	0	0	0	0	0	1	0	4	0	2	0
AC004910.1	0	0	0	0	0	0	0	0	0	0	0	0	0	0	0	0	0	0	1	1	0	0	0	0
AC004911.1	0	0	0	0	0	0	0	0	0	0	0	0	0	0	0	0	0	0	0	0	0	0	0	0
AC004917.1	0	0	0	0	0	0	0	0	0	0	0	0	0	0	1	0	0	0	0	0	0	0	0	0
AC004918.1	0	0	0	0	0	0	0	0	0	0	0	0	0	0	0	0	0	2	0	0	3	0	1	0
AC004918.3	1	6	5	0	1	0	4	1	0	2	0	0	5	2	6	1	1	6	10	6	6	4	7	8
AC004920.1	0	0	0	0	0	0	0	0	0	0	0	0	0	0	0	0	0	0	0	0	0	0	0	0
AC004921.1	0	0	0	0	0	0	0	0	0	0	0	0	0	0	0	0	0	0	0	0	0	0	0	0
AC004922.1	1	2	3	0	1	2	0	0	0	0	0	0	0	0	0	0	0	0	0	0	0	0	0	0
AC004923.1	0	0	0	0	0	0	0	0	0	0	0	0	0	0	0	0	0	0	0	0	0	0	0	0
AC004923.2	0	0	0	0	0	0	0	0	0	0	0	0	0	0	0	0	0	0	0	0	0	0	0	0
AC004923.3	0	0	0	0	0	0	0	0	0	0	0	0	0	0	0	0	0	0	0	0	0	0	0	0
AC004923.4	1	0	0	0	0	1	0	0	4	3	0	0	1	4	0	0	0	0	2	1	1	0	0	0
AC004925.1	1	4	5	1	2	4	5	3	0	0	2	0	0	3	0	0	2	1	0	0	0	5	1	0
AC004930.1	0	0	0	0	0	0	0	0	0	0	0	0	0	0	0	0	0	0	0	0	0	0	0	0
AC004936.1	0	0	0	0	0	0	0	0	0	0	0	0	0	0	0	1	0	0	0	0	0	0	0	0
AC004938.1	0	0	0	0	0	0	0	0	0	0	0	0	0	0	0	0	0	0	0	0	0	0	0	0
AC004941.1	0	1	0	1	0	0	0	0	0	0	1	0	0	0	0	0	0	0	0	4	1	0	1	0
AC004941.2	0	0	1	0	0	0	0	0	0	0	0	0	0	0	0	0	0	0	0	0	0	0	0	0
AC004943.1	2	5	1	0	0	1	1	4	1	2	1	0	0	0	2	1	4	2	1	4	0	1	3	0
AC004943.2	11	21	22	10	18	13	21	22	42	33	26	25	16	19	22	18	25	19	15	13	17	22	26	31
AC004943.3	0	0	0	0	4	0	0	0	0	0	0	0	2	0	0	0	0	0	0	0	1	0	2	2
AC004944.1	0	0	0	0	0	0	0	0	0	0	0	0	0	0	0	0	0	0	0	0	0	0	0	0
AC004945.1	0	0	0	0	0	0	0	0	0	0	0	0	0	0	0	0	0	0	0	0	0	0	0	0
AC004946.1	0	0	0	0	0	0	0	0	0	0	0	0	0	0	0	0	0	0	0	0	0	0	0	0
AC004947.1	0	0	0	0	0	0	0	0	0	0	0	0	0	0	0	0	0	4	0	3	1	0	0	1
AC004947.2	0	0	2	0	1	1	0	0	0	1	0	0	58	83	50	51	76	76	68	68	52	116	94	89
AC004948.1	0	0	0	0	0	0	0	0	0	0	0	0	0	1	0	0	0	1	1	4	0	3	2	3
AC004949.1	0	0	2	0	0	0	0	0	0	0	0	0	0	1	0	0	0	0	0	0	0	0	0	0
AC004951.1	4	1	0	1	2	1	6	5	4	1	3	1	4	4	5	5	3	5	4	4	0	0	3	6
AC004951.2	0	0	0	0	0	0	0	0	0	0	0	0	0	0	0	0	0	0	1	0	0	0	0	0
AC004951.3	0	0	0	0	0	0	0	0	0	0	0	0	0	0	0	0	0	0	0	0	0	0	0	0
AC004951.4	0	0	0	0	0	0	0	2	0	0	1	0	3	3	0	1	0	7	2	0	1	13	7	8
AC004965.1	0	0	0	0	0	0	0	0	0	0	0	0	0	0	0	0	0	0	0	0	0	0	0	0
AC004967.1	0	0	2	0	0	0	0	0	0	0	0	0	1	0	4	1	1	0	0	1	1	2	1	3
AC004969.1	0	0	0	0	0	0	0	0	0	0	0	0	1	0	0	0	0	0	0	0	0	0	0	0
AC004972.1	0	0	0	0	0	0	0	0	0	0	0	0	0	0	0	0	0	0	0	0	0	0	0	0
AC004973.1	0	0	0	0	0	0	0	0	0	0	0	0	0	0	0	0	0	0	0	2	0	0	0	0
AC004975.1	1	0	0	0	0	0	0	0	0	0	0	0	0	0	0	0	0	0	0	0	0	0	0	0
AC004975.2	0	0	0	0	0	0	0	0	0	0	0	0	0	0	0	0	0	0	0	0	0	0	0	0
AC004980.2	0	0	0	0	0	0	0	0	0	0	0	0	4	0	0	0	0	0	0	2	0	0	0	0
AC004980.3	1	1	4	2	0	0	2	4	1	12	1	2	1	2	4	1	3	1	1	0	5	0	3	2
AC004980.4	0	0	0	0	0	0	0	0	0	0	0	0	0	0	0	0	0	0	0	0	0	0	0	0
AC004982.1	0	0	0	0	1	2	0	0	2	0	1	0	2	5	2	2	5	6	0	9	3	9	9	7
AC004982.2	2	3	0	1	0	2	0	0	3	3	0	0	1	3	9	1	3	13	2	7	11	6	4	4
AC004986.1	0	0	0	0	0	0	0	0	0	0	0	0	0	0	0	0	0	0	0	0	0	0	0	0
AC004987.1	0	0	0	0	0	0	0	0	0	0	0	0	0	0	0	0	0	0	0	0	0	0	0	0
AC004987.2	0	1	0	1	4	0	0	0	0	0	0	0	1	0	0	0	0	1	0	4	2	0	0	1
AC004987.3	1	1	0	0	1	0	0	0	0	0	0	0	0	0	1	0	1	1	2	2	2	0	1	0
AC004987.4	0	0	0	0	0	0	0	0	0	0	0	0	0	0	0	0	0	0	0	0	0	0	0	0
AC004988.1	0	0	0	0	1	0	0	0	0	0	0	0	0	0	0	0	0	0	0	0	0	0	0	0
AC004990.1	2	0	4	0	0	0	0	0	0	1	0	0	3	0	0	0	1	0	0	5	0	1	0	0
AC004994.1	0	0	0	0	0	0	0	0	0	0	0	0	0	0	0	0	0	0	0	0	1	0	0	0
AC004997.1	0	0	0	0	0	0	0	0	0	0	0	0	0	0	0	0	0	0	0	0	0	0	0	0
AC005000.1	1	11	5	3	4	4	4	1	3	4	9	3	0	4	1	0	5	0	8	4	10	0	0	3
AC005000.2	0	0	0	0	0	0	0	0	0	0	0	0	0	0	0	0	0	0	0	0	0	0	0	0
AC005002.1	0	0	0	0	0	0	0	0	0	2	0	0	0	2	0	1	0	0	1	1	2	2	0	0
AC005002.2	0	0	0	0	0	0	0	0	0	0	0	0	0	0	0	0	0	0	0	0	0	0	0	0
AC005005.1	0	0	0	0	0	0	0	0	0	2	0	0	0	0	0	0	0	1	0	1	0	0	0	0
AC005005.2	0	0	0	0	0	1	0	0	0	0	0	0	0	0	0	1	0	0	2	5	0	1	0	0
AC005005.3	0	0	2	1	0	0	1	5	1	2	3	0	0	0	0	1	0	0	0	0	0	0	0	0
AC005005.4	1	2	1	0	0	1	1	0	7	0	0	2	0	0	0	0	0	0	0	0	2	0	0	0
AC005006.1	0	0	0	2	0	1	0	0	0	0	0	1	0	0	0	0	0	0	0	0	0	0	0	0
AC005008.1	0	0	0	0	0	0	0	0	0	0	0	0	0	0	0	0	0	0	0	0	0	0	0	0
AC005008.2	0	0	0	0	0	0	0	0	0	0	0	0	0	0	0	0	0	0	0	0	0	0	0	0
AC005009.1	0	0	0	0	0	0	0	1	1	2	0	2	1	4	0	4	0	0	2	0	2	2	4	0
AC005009.2	2	1	1	1	0	0	0	0	1	0	1	1	10	28	5	7	6	18	24	7	8	15	23	19
AC005011.1	0	0	0	0	0	0	0	0	0	0	0	0	0	0	0	0	0	0	0	0	0	0	0	0
AC005013.1	0	0	0	0	0	0	0	0	0	0	0	0	0	0	0	0	0	0	0	0	0	0	0	0
AC005014.1	0	0	0	0	0	0	0	0	0	0	0	1	0	1	0	0	0	0	0	0	0	0	0	0
AC005014.2	1	1	1	0	2	0	0	0	1	3	0	1	21	10	13	11	4	16	16	15	13	31	20	16
AC005014.3	0	0	0	0	0	0	0	0	0	0	0	0	0	1	0	0	0	0	1	0	0	0	0	0
AC005019.1	0	0	0	0	0	0	0	0	0	0	2	0	0	0	0	0	1	1	0	1	2	0	1	0
AC005019.2	0	0	0	0	0	2	0	0	0	0	0	0	0	0	0	0	0	0	0	0	0	0	0	0
AC005020.1	0	0	0	0	0	0	0	0	0	0	0	0	0	0	0	0	0	0	0	0	0	0	0	0
AC005020.2	0	0	0	0	0	0	0	0	0	0	0	0	0	0	0	0	0	0	0	0	0	0	0	0
AC005021.1	0	0	0	0	0	0	0	0	0	0	0	0	0	0	0	0	0	0	0	0	0	0	0	0
AC005033.1	0	0	0	0	0	0	0	0	0	0	0	0	0	0	0	0	0	0	0	0	0	0	0	0
AC005034.1	0	0	0	0	0	0	0	0	0	0	0	0	0	0	0	0	0	0	0	0	0	0	0	0
AC005034.2	0	0	0	0	0	0	0	0	0	1	0	0	5	6	3	4	3	4	8	7	7	1	6	3
AC005034.3	0	0	0	0	0	0	0	0	0	0	0	0	0	0	0	0	0	0	0	0	0	0	0	0
AC005034.4	0	0	0	0	0	0	1	0	1	0	0	3	7	15	7	14	1	13	8	4	9	11	17	8
AC005034.5	0	0	0	0	0	1	0	1	0	0	0	0	0	2	3	0	0	4	0	4	0	1	5	2
AC005037.1	0	0	0	0	0	0	0	0	0	0	0	0	0	0	0	0	0	0	0	0	0	0	0	0
AC005040.1	0	0	0	0	0	0	0	0	0	0	0	0	0	0	0	0	0	0	0	0	0	0	0	0
AC005041.1	0	5	0	1	0	0	1	0	0	4	2	6	101	92	95	70	63	78	80	168	90	113	118	96
AC005041.2	0	0	0	0	0	0	0	0	0	0	0	0	0	1	0	0	0	0	0	0	0	0	0	0
AC005041.3	0	0	0	0	0	0	0	0	0	0	0	0	0	0	0	0	0	0	0	1	0	0	0	0
AC005042.1	0	0	0	0	0	0	0	0	0	0	0	0	0	0	0	0	0	0	0	0	0	0	0	0
AC005042.2	0	0	0	0	0	0	0	0	0	0	0	0	0	0	0	0	0	0	0	0	0	0	0	0
AC005042.3	0	0	0	0	0	0	0	0	0	0	0	0	0	0	0	0	0	1	0	0	0	0	0	0
AC005046.1	0	3	0	0	0	1	0	0	0	1	2	3	1	2	1	1	0	2	1	0	7	2	0	0
AC005050.1	0	0	0	0	0	0	0	0	0	0	0	2	1	0	0	0	0	0	0	0	0	0	0	0
AC005052.1	7	8	15	5	2	3	9	4	5	15	7	9	14	16	27	20	28	14	48	10	35	30	22	21
AC005062.1	731	816	1068	577	653	647	708	973	1023	911	1019	917	5	3	1	1	9	2	3	3	3	2	4	2
AC005064.1	0	0	0	0	0	0	0	0	0	0	2	0	0	0	0	0	0	0	0	0	0	0	0	0
AC005066.1	0	0	0	0	0	0	0	0	0	0	0	0	0	0	0	0	0	0	0	0	2	0	0	6
AC005070.1	0	0	0	0	0	1	0	0	0	0	2	0	1	0	0	0	0	0	1	0	1	0	0	1
AC005070.2	0	0	0	0	0	0	0	0	0	0	0	0	0	0	0	0	0	0	0	0	0	0	0	0
AC005070.3	4	0	5	5	4	1	4	8	3	4	3	9	5	20	5	9	12	21	19	26	15	14	9	16
AC005072.1	4	1	0	0	1	1	3	2	2	0	0	0	0	0	0	0	0	0	3	1	1	0	0	0
AC005076.1	13	27	32	21	23	15	21	39	30	32	66	35	26	14	15	12	14	21	8	27	13	9	5	12
AC005077.1	0	0	0	0	0	0	0	0	0	0	0	0	0	0	0	0	0	0	0	0	0	0	0	0
AC005077.2	0	0	4	0	0	2	0	0	0	1	0	0	0	0	0	1	0	0	0	0	0	0	0	2
AC005077.3	0	0	0	0	0	0	0	0	0	0	0	0	0	0	0	0	0	0	0	0	0	0	0	0
AC005077.4	0	0	0	0	0	0	0	0	0	0	0	0	0	0	0	0	0	0	0	1	0	0	1	0
AC005082.1	0	0	4	0	0	0	0	0	1	1	0	0	3	3	3	0	0	0	0	0	0	0	0	0
AC005083.1	16	28	50	20	25	28	20	38	54	43	55	57	1	0	0	0	0	0	0	0	0	0	3	1
AC005084.1	0	0	0	0	0	0	0	0	0	0	0	0	0	0	0	0	0	0	0	0	0	0	0	0
AC005086.1	0	2	1	1	0	2	1	3	1	0	5	2	1	0	4	1	1	1	2	4	2	1	3	1
AC005086.2	4	0	3	2	1	4	1	5	0	2	6	0	0	3	1	0	2	1	5	0	0	3	3	2
AC005086.3	0	0	0	0	0	0	0	0	0	2	0	0	0	0	0	0	0	0	0	0	0	0	0	0
AC005086.4	0	0	0	0	0	0	1	2	1	0	1	0	1	0	1	0	3	0	0	0	0	0	0	1
AC005088.1	0	0	0	0	0	0	0	0	0	0	0	0	0	0	0	0	0	0	0	0	0	0	0	0
AC005089.1	1	0	0	0	0	0	0	0	0	0	1	0	0	9	0	1	0	2	0	4	0	1	0	0
AC005090.1	0	0	0	0	0	0	0	0	0	0	0	0	0	0	0	0	0	0	2	0	0	0	0	0
AC005091.1	0	0	0	0	6	0	0	0	0	0	1	1	0	0	0	0	0	0	6	0	1	0	0	0
AC005094.1	0	0	0	0	0	0	0	0	0	0	0	0	0	0	0	0	0	0	0	0	0	0	0	0
AC005096.1	1	3	5	0	0	4	3	4	4	4	4	2	0	0	1	0	0	0	1	0	2	7	2	8
AC005099.1	0	0	0	0	0	1	1	0	1	0	0	0	0	0	0	0	0	1	0	0	0	0	0	0
AC005102.1	0	0	0	0	0	0	0	0	0	0	0	0	0	0	0	0	0	0	0	0	0	0	0	0
AC005104.1	0	0	0	0	0	0	0	0	0	0	0	0	0	0	0	0	0	0	0	0	0	0	0	0
AC005104.2	0	0	0	0	1	0	0	0	1	0	0	0	4	0	1	1	2	4	4	14	4	5	5	1
AC005105.1	0	0	0	0	0	0	0	0	0	0	0	0	0	0	0	0	0	0	0	0	0	0	0	0
AC005144.1	0	0	0	0	0	0	0	2	0	0	0	0	0	0	0	0	0	0	1	0	1	0	0	0
AC005150.1	0	0	0	0	0	0	1	0	0	3	0	1	0	0	0	0	0	0	0	3	0	0	0	0
AC005154.1	54	67	60	44	25	53	40	64	62	77	55	51	133	176	154	119	159	206	186	221	163	272	207	217
AC005154.2	0	0	0	0	0	0	0	0	0	0	0	0	0	0	1	0	0	5	0	5	0	0	0	0
AC005154.3	0	0	0	0	0	0	0	0	0	0	0	0	3	5	1	4	4	3	0	2	7	1	4	2
AC005154.4	0	0	0	0	0	0	0	0	0	0	0	0	0	0	0	0	0	0	0	0	0	0	0	0
AC005154.5	0	0	0	0	0	0	0	0	0	0	0	0	0	0	0	0	0	0	0	0	0	0	0	0
AC005154.6	0	0	0	0	0	0	0	0	0	0	0	0	0	0	0	0	0	0	0	0	0	0	0	0
AC005156.1	0	0	4	0	0	0	0	0	0	0	7	0	1	1	1	1	0	0	2	0	1	0	0	0
AC005160.1	0	0	0	0	0	0	0	0	0	0	0	0	0	0	0	0	0	0	0	0	2	0	0	0
AC005162.1	0	0	0	0	1	0	0	0	4	0	0	0	0	0	0	0	0	0	0	0	0	0	0	0
AC005162.2	0	0	0	0	0	0	0	0	0	0	0	0	0	0	0	0	0	1	0	0	0	0	0	0
AC005162.3	0	0	0	1	0	2	2	1	0	3	2	0	0	0	0	0	4	3	2	10	3	1	0	1
AC005165.1	0	0	0	2	0	1	0	1	1	1	2	0	0	0	2	0	0	0	3	1	0	1	2	1
AC005165.2	0	0	0	0	0	0	0	0	0	0	0	0	0	0	0	0	1	0	0	0	0	0	0	0
AC005176.1	0	0	0	0	0	0	0	0	0	0	0	0	0	0	0	0	0	0	0	0	0	0	0	0
AC005176.2	0	0	0	0	0	0	0	0	0	0	0	0	0	0	0	0	0	0	0	0	0	0	0	0
AC005178.1	0	0	0	0	0	0	0	0	0	0	0	0	0	0	0	0	0	0	0	0	0	0	0	0
AC005180.1	0	0	0	0	0	0	0	0	0	0	0	0	0	0	0	0	0	0	0	0	0	0	0	0
AC005180.2	0	2	1	2	1	2	1	3	1	0	2	1	0	0	0	0	0	0	0	0	0	0	1	0
AC005181.1	0	0	0	0	0	0	0	0	0	0	0	0	0	0	0	0	0	0	0	0	0	0	0	0
AC005183.1	0	2	0	0	0	0	0	0	0	0	0	0	0	0	0	1	0	0	0	0	0	0	0	1
AC005185.1	0	0	0	0	0	0	0	0	0	0	0	0	0	0	0	0	0	0	0	0	0	0	0	0
AC005186.1	0	0	0	0	0	0	0	1	0	0	0	0	4	0	0	3	0	0	0	4	0	0	0	0
AC005189.1	0	0	0	0	0	0	0	0	0	0	0	0	0	2	0	2	0	0	2	0	0	0	0	0
AC005191.1	0	0	0	0	0	0	0	0	0	0	0	0	0	0	0	0	0	0	0	0	0	0	0	0
AC005197.1	0	0	1	1	1	0	2	0	2	2	0	0	0	0	1	1	0	4	2	1	1	1	0	0
AC005208.1	0	0	0	0	0	0	0	0	0	0	0	0	0	0	0	0	0	0	0	0	0	0	0	1
AC005209.1	0	0	0	0	0	0	0	0	0	0	0	0	0	0	0	0	0	0	0	0	0	0	0	0
AC005220.1	0	0	3	0	0	1	0	0	1	0	0	0	0	0	0	0	0	0	0	0	0	0	0	0
AC005224.2	0	0	0	0	0	0	0	0	0	0	0	0	0	0	0	0	0	1	0	1	0	0	0	1
AC005224.3	4	5	0	0	2	0	3	4	0	2	3	2	3	10	4	5	6	3	2	5	8	3	7	6
AC005224.4	3	11	20	10	5	2	3	11	18	4	7	5	28	40	36	16	30	33	19	46	19	17	24	8
AC005225.1	0	0	0	0	0	0	0	0	0	0	0	0	0	0	2	1	0	3	0	0	0	1	0	2
AC005225.2	1	1	2	0	2	1	0	2	4	0	4	4	0	0	0	0	0	0	4	1	2	5	0	1
AC005225.3	0	0	0	0	0	0	0	0	0	0	0	0	0	0	0	0	0	1	0	0	0	0	0	0
AC005225.4	0	1	3	4	2	0	3	0	3	2	0	2	4	12	21	8	13	1	9	6	11	19	20	15
AC005229.1	0	0	0	1	0	0	0	1	0	0	1	0	0	0	1	0	0	0	2	0	0	0	0	2
AC005229.2	0	0	0	0	0	0	0	0	0	0	0	0	0	0	0	0	0	0	0	0	0	0	0	0
AC005229.3	0	0	0	0	0	0	0	0	0	0	0	0	0	0	0	0	0	0	0	0	0	0	0	0
AC005229.4	28	29	11	21	23	17	22	16	41	39	47	49	40	22	21	19	21	30	37	36	23	43	49	21
AC005230.1	0	0	0	0	2	0	0	0	0	1	0	2	0	0	0	0	0	0	0	0	0	1	0	1
AC005232.1	0	0	0	0	0	0	0	0	0	0	0	1	0	0	1	0	2	0	0	0	0	0	0	0
AC005234.1	9	8	9	4	2	8	4	12	10	7	12	11	2	7	8	2	0	6	4	15	4	6	2	3
AC005237.1	0	0	0	0	0	0	0	0	0	0	0	0	0	0	0	0	0	0	0	0	0	0	0	0
AC005237.2	0	0	0	0	0	0	0	0	0	0	0	0	0	0	0	0	0	0	0	0	0	0	0	0
AC005244.1	3	0	0	2	0	0	3	0	0	0	0	0	0	0	2	0	1	0	0	0	0	1	0	0
AC005244.2	0	0	0	0	0	0	0	0	0	0	0	0	0	0	0	0	0	0	0	0	0	0	0	0
AC005252.1	0	0	0	0	0	0	0	0	0	0	0	0	0	0	0	0	0	0	0	0	0	0	0	0
AC005252.2	0	0	0	0	0	0	0	0	0	0	0	0	0	0	0	0	0	0	0	0	0	0	0	0
AC005252.3	0	0	0	0	0	0	0	0	0	0	0	0	0	0	0	0	0	0	0	0	0	0	0	0
AC005253.1	0	1	0	0	0	0	0	0	0	0	0	0	0	2	0	0	2	1	1	0	0	0	0	0
AC005253.2	0	0	0	0	0	0	0	0	0	0	0	0	0	0	0	0	0	0	0	0	0	0	0	0
AC005255.1	0	0	0	0	0	0	0	0	0	0	0	0	0	0	0	0	0	0	0	0	0	0	0	0
AC005256.1	0	0	0	0	0	0	0	0	1	0	0	0	15	17	17	14	11	16	17	32	24	14	15	9
AC005258.1	0	0	0	0	0	0	0	0	0	0	0	0	0	0	0	0	0	0	0	0	0	0	0	0
AC005261.1	269	231	246	188	242	192	226	318	310	308	329	299	273	344	305	280	261	365	347	524	347	388	390	347
AC005261.2	2	3	1	2	0	2	2	7	6	1	3	7	6	4	7	7	1	3	8	11	2	7	4	10
AC005261.3	0	0	0	0	0	0	0	0	0	0	0	0	0	0	0	0	0	0	0	0	0	0	0	0
AC005261.4	0	0	1	1	0	0	1	1	2	0	0	0	0	2	0	0	0	2	0	0	0	0	0	0
AC005261.5	0	0	0	0	0	0	0	0	1	1	0	0	0	0	0	0	0	0	0	1	0	0	0	0
AC005262.1	0	0	0	0	0	0	0	0	0	1	0	0	0	0	0	0	0	0	0	0	0	0	0	0
AC005262.2	0	0	0	0	0	0	0	0	0	0	0	0	0	0	0	0	0	0	0	0	0	0	0	0
AC005264.1	0	0	0	0	2	0	0	0	2	0	0	0	0	0	0	0	0	0	0	0	0	0	0	0
AC005274.1	0	0	0	0	0	2	0	0	0	1	0	0	0	0	0	0	0	0	1	0	0	3	0	0
AC005277.1	0	0	0	0	0	0	0	0	0	0	0	0	0	0	0	0	0	0	0	0	0	0	0	0
AC005277.2	1	1	0	1	0	0	0	0	1	0	0	0	0	0	0	0	0	0	0	0	0	5	3	1
AC005280.1	0	0	0	0	0	0	0	0	0	0	0	0	0	0	0	0	0	1	0	0	0	1	0	0
AC005280.2	0	0	0	0	0	0	0	0	0	0	0	0	0	0	0	0	0	0	0	0	0	0	1	0
AC005280.3	0	0	0	0	0	0	0	0	0	0	0	0	0	0	0	0	0	0	0	0	0	0	0	0
AC005281.1	0	0	0	0	0	0	0	0	0	0	0	0	0	0	0	0	0	0	0	0	0	0	0	0
AC005288.1	0	1	0	0	0	0	0	0	0	0	0	0	0	0	0	0	0	0	0	0	0	0	0	0
AC005291.1	0	0	0	2	0	0	0	0	0	0	0	1	0	0	0	0	0	0	0	0	0	1	0	0
AC005291.2	0	0	0	0	0	0	0	0	0	0	0	0	0	0	0	0	0	0	0	0	0	0	0	0
AC005294.1	0	0	0	0	0	0	0	0	0	0	0	0	0	0	0	0	0	0	0	0	0	0	0	0
AC005296.1	0	0	0	0	0	0	0	0	0	0	0	0	0	0	0	0	0	0	0	0	0	0	0	0
AC005297.1	0	0	0	0	0	0	0	0	0	0	0	0	0	0	0	0	0	0	0	0	0	0	0	0
AC005297.2	0	0	0	0	0	0	0	0	0	0	0	0	0	0	0	0	0	0	0	0	0	0	0	0
AC005297.3	0	0	0	0	0	0	0	0	0	0	0	0	0	0	0	0	0	0	0	0	0	0	0	0
AC005300.1	0	0	0	0	0	0	0	0	1	0	0	1	0	0	4	0	0	1	1	1	1	0	0	0
AC005301.1	0	0	0	0	0	0	0	0	0	0	0	0	0	0	0	0	0	0	0	0	0	0	0	0
AC005303.1	0	0	0	0	0	0	0	0	0	0	0	0	1	0	0	0	0	0	0	0	0	0	0	0
AC005304.1	0	0	0	0	0	0	0	0	0	0	0	0	0	0	0	0	0	0	0	0	0	1	0	0
AC005304.2	0	0	0	0	0	0	0	0	0	0	0	0	0	0	0	0	0	0	0	0	0	0	0	0
AC005304.3	0	2	4	0	0	1	0	0	0	0	0	0	0	2	2	0	1	3	3	4	2	2	3	0
AC005306.1	0	0	0	0	0	0	0	0	0	0	0	0	0	0	0	0	0	0	0	0	0	0	0	0
AC005307.1	11	17	17	2	11	3	11	13	10	1	7	8	0	0	0	0	0	0	0	0	0	0	0	0
AC005323.1	0	0	0	0	0	0	0	0	0	0	0	0	0	0	0	0	0	0	0	0	0	0	0	0
AC005323.2	0	0	0	0	0	0	0	0	0	0	0	0	0	0	0	0	0	0	0	0	0	0	0	0
AC005324.1	0	0	0	0	0	0	0	0	0	0	0	0	0	0	0	0	0	0	0	0	0	0	0	0
AC005324.2	0	0	0	0	0	0	0	0	0	0	0	0	0	0	0	0	0	0	0	0	0	0	0	0
AC005324.3	0	0	0	1	0	0	0	0	0	0	0	0	0	5	0	0	0	0	0	0	0	0	0	0
AC005324.4	0	0	0	0	0	0	1	0	0	6	0	0	0	0	0	0	0	0	0	0	0	0	0	0
AC005324.5	3	0	2	0	2	1	3	0	0	0	0	0	1	4	1	3	2	12	1	7	7	3	4	0
AC005324.6	0	0	0	0	0	0	0	0	0	0	0	0	0	0	0	0	0	0	0	0	0	0	0	0
AC005326.1	0	0	0	0	0	0	0	0	0	0	0	0	0	0	0	0	0	0	0	0	0	0	0	0
AC005329.1	0	0	0	0	1	0	0	0	0	0	0	0	0	0	0	0	0	0	0	0	0	0	0	0
AC005329.2	0	0	0	0	0	0	0	0	0	0	0	0	0	0	0	0	0	0	0	0	0	0	0	0
AC005329.3	0	0	0	0	0	0	0	1	0	0	0	0	0	0	1	0	0	0	0	3	0	2	0	0
AC005330.1	0	0	0	0	0	0	0	0	0	0	0	0	0	0	0	0	0	0	0	0	0	0	0	0
AC005332.1	0	0	0	0	1	1	0	0	0	3	0	1	0	1	0	1	1	2	2	0	1	4	1	1
AC005332.2	0	0	0	0	0	0	0	0	0	0	0	0	1	0	1	0	3	2	2	0	0	6	6	3
AC005332.3	0	0	0	0	2	0	0	0	0	0	0	0	1	2	1	1	1	4	3	5	0	1	5	9
AC005332.4	3	4	4	1	1	1	4	5	6	2	10	5	82	76	70	68	52	81	55	108	84	79	67	78
AC005332.5	0	0	0	0	0	0	0	0	0	0	0	0	0	0	0	0	0	0	0	0	0	0	0	0
AC005332.6	0	5	4	2	2	4	4	1	10	3	3	6	47	40	55	38	47	46	77	59	38	49	64	58
AC005332.7	20	16	31	17	22	11	29	22	21	18	11	12	137	159	105	154	127	189	185	186	171	167	153	164
AC005332.8	0	0	0	0	0	0	0	0	0	0	0	0	0	2	3	1	2	0	2	0	1	5	1	5
AC005336.1	0	0	0	0	0	0	0	0	0	0	0	0	0	0	0	0	0	0	0	0	0	0	0	0
AC005336.2	5	15	10	6	3	8	9	12	10	25	14	10	2	7	3	5	1	7	8	4	7	5	4	2
AC005336.3	0	0	1	0	0	0	0	0	0	1	0	0	0	0	1	0	0	0	0	1	0	0	0	0
AC005339.1	0	0	0	0	0	0	0	0	0	0	0	0	0	0	0	0	0	0	0	0	0	0	0	0
AC005341.1	0	0	0	0	0	0	0	0	0	0	0	0	0	0	0	0	0	0	0	0	0	0	0	0
AC005342.1	2	1	4	0	0	1	0	0	0	0	4	1	1	3	0	0	3	1	3	1	0	0	0	0
AC005342.2	0	0	0	0	0	0	0	0	0	0	0	0	0	0	0	0	0	0	0	0	0	0	0	0
AC005344.1	0	0	0	0	0	0	0	0	0	0	0	0	0	0	0	0	0	0	0	0	0	0	0	0
AC005345.1	0	0	0	0	0	0	0	0	0	0	0	0	0	0	0	0	0	0	0	0	0	0	0	0
AC005351.1	0	0	0	0	0	0	0	1	0	0	0	0	0	0	0	0	0	0	0	0	0	0	0	0
AC005355.1	3	7	4	2	3	4	4	2	6	3	4	10	0	0	2	0	0	3	1	0	0	0	0	0
AC005355.2	0	1	0	0	0	0	0	0	0	0	0	0	1	2	2	2	0	2	0	0	0	2	1	0
AC005357.1	0	0	0	0	0	0	0	0	0	0	0	0	0	0	0	0	0	0	0	0	0	0	0	0
AC005357.2	0	0	0	0	0	0	0	0	0	0	0	0	0	0	0	0	0	0	0	0	0	1	0	0
AC005358.1	0	0	0	0	0	0	0	0	0	0	0	0	0	0	0	0	0	0	0	0	0	0	0	0
AC005358.2	0	0	2	4	2	0	0	0	0	0	0	2	0	0	0	1	1	0	0	1	0	0	0	3
AC005363.1	0	0	0	0	0	0	0	0	0	0	0	0	0	0	0	0	0	0	0	0	0	0	0	0
AC005363.2	7	9	9	8	5	5	16	11	14	26	19	9	17	6	4	16	8	17	14	26	20	23	19	11
AC005377.1	0	0	0	0	0	0	0	0	0	0	0	0	0	0	0	0	0	0	0	0	0	0	0	0
AC005379.1	0	0	0	0	0	0	0	0	0	0	0	0	0	0	0	0	0	0	0	0	0	0	0	0
AC005381.1	0	0	0	0	0	0	0	0	0	0	0	0	0	0	0	0	0	0	0	0	0	0	0	0
AC005383.1	0	0	0	0	0	0	0	0	0	0	0	0	0	0	0	3	0	0	0	0	0	0	0	0
AC005387.1	0	0	0	0	0	0	0	0	0	0	0	0	0	0	0	0	0	0	0	0	0	0	0	0
AC005387.2	0	0	0	0	0	0	0	0	1	0	0	0	0	0	0	0	0	0	0	3	0	0	0	1
AC005391.1	2	0	0	0	0	0	3	1	0	2	0	1	2	0	0	0	0	0	0	0	0	0	0	1
AC005392.1	1	0	0	0	0	0	0	0	0	0	0	0	0	0	0	0	0	0	0	0	0	0	0	0
AC005392.2	1	1	0	0	1	0	1	1	2	1	6	0	0	0	0	0	0	0	0	0	0	0	0	0
AC005392.3	0	0	0	0	0	0	0	0	0	0	0	0	0	0	0	0	0	0	0	0	0	0	0	0
AC005393.1	0	0	0	0	0	0	1	0	0	0	0	0	0	1	0	2	4	3	1	2	2	1	2	6
AC005394.1	0	0	0	0	0	0	0	0	0	0	0	0	0	0	0	0	1	0	0	0	0	2	0	0
AC005394.2	0	0	1	0	0	0	0	2	1	2	0	2	0	0	0	0	0	0	0	0	0	0	0	0
AC005410.1	2	4	7	0	0	1	2	5	3	0	1	2	7	9	4	2	8	3	4	7	5	6	11	9
AC005412.1	0	0	0	0	0	0	0	0	0	0	0	0	0	0	0	0	0	0	0	0	0	0	0	0
AC005476.1	0	1	4	0	0	0	0	0	0	0	0	0	0	0	0	0	0	0	0	0	0	0	1	0
AC005476.2	3	1	3	3	0	0	1	3	7	3	7	9	0	0	0	0	0	0	0	0	0	0	0	0
AC005479.1	0	0	0	0	0	0	0	0	0	0	0	0	0	0	0	0	0	0	0	0	0	0	0	0
AC005479.2	3	2	5	3	5	3	2	4	7	5	3	2	1	0	0	0	0	0	0	0	0	2	0	2
AC005480.1	4	3	0	0	0	0	0	0	0	2	0	0	3	0	4	2	2	2	2	0	1	2	1	1
AC005480.2	0	0	0	0	0	0	0	0	0	0	0	0	0	1	0	0	0	0	0	0	0	0	0	0
AC005481.1	0	1	0	0	0	0	0	0	0	0	0	0	0	0	0	0	0	2	0	1	3	6	0	0
AC005482.1	0	0	0	0	0	0	0	0	0	0	0	0	3	0	0	0	0	0	0	0	0	0	0	0
AC005486.1	0	0	0	0	0	0	0	0	0	0	0	0	0	0	0	0	0	0	0	0	0	1	0	0
AC005487.1	0	0	0	0	0	0	5	1	0	0	1	0	1	0	0	1	1	1	0	0	0	0	0	0
AC005495.1	0	0	0	1	0	0	0	0	0	0	0	0	5	6	2	0	3	5	0	2	4	6	0	3
AC005498.1	0	0	0	0	0	0	0	0	0	0	0	0	0	3	0	0	0	0	0	1	0	0	2	1
AC005498.2	0	0	1	0	0	0	0	0	3	0	0	0	1	0	0	0	5	1	0	7	0	0	0	0
AC005498.3	0	3	0	2	2	2	0	1	0	2	1	2	10	29	14	14	18	19	6	18	18	32	23	17
AC005514.1	0	0	0	0	0	0	0	0	0	0	0	0	0	0	0	0	0	0	0	0	0	0	0	0
AC005515.1	0	0	0	0	0	0	0	0	0	0	0	0	0	0	0	0	0	0	0	0	0	0	0	0
AC005515.2	0	0	0	0	0	0	0	0	0	0	0	0	0	0	0	0	0	0	0	0	0	0	0	0
AC005518.1	0	1	0	0	0	0	0	0	0	0	0	0	0	2	3	0	1	1	2	0	0	0	0	0
AC005518.2	0	0	0	0	0	0	0	0	0	0	0	0	0	0	0	0	0	0	0	0	0	0	0	0
AC005519.1	0	0	0	0	0	0	0	0	0	0	0	0	0	3	0	0	0	0	0	0	0	0	2	0
AC005520.1	0	0	0	0	0	0	0	0	0	0	0	0	0	0	0	0	0	0	0	0	0	0	0	0
AC005520.2	0	3	0	0	0	0	0	1	1	0	1	0	0	0	0	0	0	0	0	0	0	0	0	0
AC005520.3	0	0	0	1	0	0	0	0	0	3	0	2	2	0	0	0	0	1	0	0	0	3	0	0
AC005520.4	0	0	0	0	0	0	0	0	0	0	0	0	0	0	0	0	0	0	0	0	0	0	0	0
AC005520.5	0	0	0	0	0	0	0	0	3	0	0	0	4	6	0	1	1	0	1	0	4	0	0	4
AC005521.1	17	9	32	9	6	15	9	12	23	16	20	27	3	17	8	1	4	3	7	9	12	10	11	1
AC005522.1	4	5	0	3	0	0	2	4	5	2	2	0	0	0	0	0	0	0	0	0	0	0	0	0
AC005523.1	2	0	0	0	0	0	2	3	0	3	2	0	0	0	0	0	0	0	0	0	0	0	0	0
AC005523.2	0	0	0	0	0	0	0	0	0	0	0	0	0	0	0	0	0	0	0	0	0	0	0	0
AC005524.1	0	0	0	1	0	0	0	0	0	0	0	0	0	0	0	0	0	0	0	0	0	0	0	0
AC005529.1	0	0	0	0	0	0	1	0	0	0	0	0	0	0	0	0	1	1	0	1	0	0	0	2
AC005531.1	2	0	0	1	0	0	2	2	0	1	0	3	0	0	0	2	0	0	0	0	3	0	0	0
AC005532.1	0	1	0	0	0	0	0	1	0	0	1	2	3	0	12	0	5	0	4	3	7	5	0	4
AC005532.2	0	0	0	0	0	0	0	0	0	0	0	0	0	0	0	0	0	0	0	0	0	0	0	0
AC005534.1	0	0	1	1	0	0	0	1	0	0	1	0	0	1	6	8	4	5	0	5	5	0	0	1
AC005534.2	0	2	3	0	0	0	0	0	1	0	3	2	0	1	2	0	0	0	1	0	0	0	0	0
AC005537.1	1	1	0	3	0	0	0	0	2	0	0	0	0	0	1	4	1	0	2	0	2	0	0	3
AC005538.1	0	0	0	0	0	0	0	0	0	0	0	0	0	0	0	0	0	0	0	0	0	0	0	1
AC005538.2	0	0	0	0	0	0	0	0	0	0	0	0	0	0	0	0	0	0	0	0	0	0	0	0
AC005539.1	0	0	0	0	0	0	0	0	0	0	0	0	0	0	0	0	0	0	0	0	0	0	0	0
AC005540.1	0	0	2	0	0	0	0	3	1	1	0	0	0	0	0	1	0	0	0	0	4	0	0	2
AC005544.1	0	0	0	0	0	0	0	0	0	0	0	0	0	0	0	0	0	0	0	5	0	3	0	0
AC005544.2	0	0	0	0	0	0	0	0	0	0	0	0	0	0	0	0	0	0	0	0	0	0	0	0
AC005546.1	3	0	1	0	0	1	3	0	5	3	0	0	1	0	0	0	0	0	0	0	1	4	1	2
AC005549.1	0	0	0	0	0	0	0	0	0	0	0	0	0	0	0	0	0	0	0	0	0	0	0	0
AC005550.1	0	0	0	0	0	0	0	0	0	0	0	0	0	0	0	0	0	0	0	0	0	0	0	0
AC005550.2	0	0	2	0	0	0	0	0	0	0	0	0	0	0	0	0	3	1	0	1	0	0	0	0
AC005551.1	0	0	0	0	0	0	0	0	0	0	0	0	0	0	0	0	0	0	0	0	0	0	0	0
AC005552.1	0	0	0	0	0	0	0	0	0	0	0	0	0	0	0	1	0	0	0	0	0	0	0	0
AC005559.1	0	0	0	0	0	0	0	0	0	0	0	0	0	0	0	0	0	0	0	0	0	0	0	0
AC005562.1	0	0	1	2	5	2	0	1	0	5	1	2	3	3	4	0	1	4	2	1	10	3	2	3
AC005562.2	0	0	0	0	0	0	0	0	0	0	0	0	0	0	0	0	0	0	0	0	0	0	0	0
AC005578.1	0	0	0	0	0	0	0	0	3	1	5	0	0	0	0	0	0	1	0	0	1	0	0	0
AC005580.1	0	0	0	0	0	0	0	0	0	0	0	0	0	0	0	0	0	0	0	0	0	0	0	0
AC005586.1	0	0	0	0	0	0	0	0	0	0	0	0	0	0	0	0	0	0	0	0	0	0	0	0
AC005586.2	0	0	2	3	0	0	0	0	7	0	0	0	0	0	0	0	0	0	0	0	0	0	0	0
AC005587.1	0	0	0	0	0	0	0	0	0	0	0	0	0	0	0	0	0	0	0	0	0	0	0	0
AC005588.1	0	0	0	0	0	0	0	0	0	0	0	0	0	0	0	0	0	0	0	0	0	0	0	0
AC005592.1	0	0	0	0	0	2	0	0	0	0	0	0	7	16	9	10	13	9	4	14	11	11	9	9
AC005593.1	3	1	2	0	2	0	0	0	0	0	0	0	1	0	4	0	0	0	0	1	0	5	0	6
AC005597.1	0	0	0	0	0	0	0	0	0	0	0	0	0	0	0	0	0	0	0	0	0	0	0	0
AC005606.1	0	0	0	0	0	0	0	0	0	0	0	0	0	0	0	0	0	0	0	0	0	0	0	0
AC005606.2	0	0	2	0	0	0	0	1	0	0	0	1	0	2	2	1	0	2	1	1	4	0	0	2
AC005609.1	0	1	4	0	1	0	0	1	0	0	0	0	1	0	0	0	0	0	0	0	0	0	1	0
AC005609.2	0	0	0	0	0	0	0	0	0	0	0	0	0	0	0	0	0	0	0	0	0	0	0	0
AC005609.3	0	0	0	0	0	0	0	0	0	0	0	0	0	0	0	0	0	0	0	0	0	0	0	0
AC005609.4	0	0	0	0	0	0	0	0	0	0	0	0	0	0	0	0	0	0	0	0	0	0	0	0
AC005609.5	2	1	0	0	3	0	1	0	2	1	0	1	14	23	15	11	1	8	19	11	15	33	29	18
AC005614.1	0	1	3	0	0	2	0	1	1	1	0	1	1	3	4	0	2	1	1	0	0	3	0	0
AC005614.2	0	0	0	0	0	0	0	0	0	0	0	0	0	0	0	0	0	0	0	0	0	0	0	0
AC005616.1	0	0	0	1	0	0	0	0	0	0	3	0	0	0	0	0	0	0	0	0	0	0	0	0
AC005618.1	10	4	8	0	7	5	4	8	0	12	4	12	17	7	4	9	6	5	7	2	9	17	8	5
AC005618.2	0	0	0	0	0	0	0	0	0	0	0	0	0	0	0	0	0	0	0	0	0	0	0	0
AC005618.3	0	0	0	0	0	0	0	0	0	0	0	0	0	0	0	0	0	0	0	0	0	0	0	0
AC005622.1	0	0	0	0	0	0	0	0	0	0	0	0	0	0	0	0	0	0	0	0	0	0	0	0
AC005625.1	0	0	0	0	0	0	0	0	0	0	0	0	0	0	0	0	0	0	0	0	0	0	0	0
AC005632.1	0	0	0	0	0	0	0	0	0	0	0	0	0	0	0	0	0	0	0	0	0	0	0	0
AC005632.2	18	12	22	20	29	7	18	31	20	20	20	17	9	15	14	13	10	12	21	17	12	37	26	29
AC005632.3	0	0	0	2	0	0	0	0	0	0	0	0	0	0	0	0	0	0	0	0	0	0	0	0
AC005632.4	0	0	0	4	0	0	0	0	0	0	0	0	0	0	0	0	0	0	0	0	0	1	0	0
AC005670.1	0	6	3	5	4	9	2	13	11	14	6	2	5	5	8	6	4	3	9	3	0	1	8	6
AC005670.2	0	0	0	0	0	0	0	0	0	0	0	0	0	0	0	0	0	0	0	0	0	0	0	0
AC005674.1	0	0	0	0	0	0	0	0	0	0	0	0	0	0	0	0	0	0	0	0	0	0	0	0
AC005682.1	0	2	0	1	0	0	5	6	1	1	2	0	0	0	0	0	0	0	0	3	0	0	0	0
AC005691.1	0	0	0	0	0	0	0	0	0	0	0	0	0	0	0	0	0	0	0	0	0	0	0	0
AC005692.1	1	0	0	0	0	0	0	0	0	0	0	0	0	0	0	0	0	0	0	0	0	0	2	0
AC005692.2	0	0	0	0	0	0	0	0	0	0	0	0	0	0	4	1	0	1	1	0	0	3	1	1
AC005695.1	0	0	2	0	0	0	0	0	0	1	0	1	0	0	3	0	0	2	3	2	0	0	3	0
AC005695.2	0	0	0	0	0	0	0	0	0	0	0	0	0	0	0	0	0	0	0	0	0	0	0	0
AC005695.3	0	0	1	1	0	0	1	0	0	0	0	0	3	0	0	0	0	0	0	0	0	1	1	0
AC005696.1	0	3	5	0	2	3	2	11	5	2	9	9	12	1	5	6	4	9	5	11	10	18	7	3
AC005696.2	0	0	0	0	0	0	0	0	0	0	0	0	0	0	0	0	0	0	0	0	0	0	0	0
AC005696.3	1	0	0	0	0	0	2	0	0	2	0	0	0	0	0	0	0	2	0	0	0	0	0	0
AC005696.4	29	37	53	34	30	27	33	29	52	51	43	29	81	98	84	59	97	87	121	120	69	155	122	95
AC005697.1	0	0	0	0	0	0	0	0	0	0	0	0	0	0	0	0	0	0	0	0	0	0	0	0
AC005697.2	0	0	0	0	0	0	0	0	0	0	0	0	0	0	0	0	0	0	0	0	0	0	0	0
AC005699.1	2	1	0	1	0	0	0	4	2	3	5	5	2	8	2	1	7	0	4	2	0	15	8	5
AC005702.1	0	0	0	0	0	0	0	0	0	0	0	0	0	0	0	0	0	0	0	0	0	0	0	0
AC005702.2	0	0	2	2	0	2	0	0	4	4	1	9	0	2	0	1	0	0	0	3	2	2	3	4
AC005702.3	0	0	0	0	0	0	0	0	0	0	0	0	0	0	0	0	0	0	0	0	0	0	0	0
AC005702.4	0	0	0	0	0	0	0	0	0	0	0	0	0	0	0	0	0	0	0	0	0	0	0	0
AC005703.2	0	0	0	0	0	0	0	0	0	0	0	0	0	0	0	0	0	0	0	0	0	0	0	0
AC005703.3	0	0	0	0	0	0	0	0	0	0	0	0	0	0	0	0	0	0	0	0	0	0	0	0
AC005703.4	0	0	0	0	0	0	0	0	0	0	0	0	0	0	0	0	0	0	0	0	0	0	0	0
AC005703.5	0	0	0	0	0	0	2	0	0	0	0	0	0	0	0	0	0	0	0	0	0	0	0	0
AC005703.6	0	0	0	0	0	0	0	0	0	0	0	0	0	0	0	0	0	0	0	0	0	0	0	0
AC005722.1	0	0	0	0	1	0	0	0	0	0	0	0	0	0	0	0	0	0	0	0	0	0	0	0
AC005722.2	0	0	0	0	4	0	0	0	0	0	2	0	0	0	1	1	1	0	1	1	0	0	1	0
AC005722.3	0	0	0	0	0	0	0	0	0	0	0	0	0	0	0	0	0	0	0	0	0	0	0	0
AC005725.1	0	1	0	0	0	0	0	0	2	2	0	2	0	0	2	1	3	0	0	0	4	0	0	0
AC005726.1	0	0	0	0	0	0	0	0	0	0	0	0	0	0	0	0	0	0	0	0	0	0	0	0
AC005726.2	0	0	0	0	0	0	0	0	0	0	0	0	0	0	0	0	0	0	0	0	0	0	0	0
AC005726.4	0	0	0	0	0	0	0	0	0	0	0	0	0	0	0	0	0	0	0	0	0	0	0	0
AC005726.5	0	0	0	0	0	0	0	0	0	0	0	0	0	0	0	0	0	0	0	0	0	0	0	0
AC005730.1	0	0	0	0	0	0	0	0	0	0	0	0	0	0	0	0	0	0	0	0	0	0	0	0
AC005730.2	0	0	0	1	0	0	0	0	2	2	3	5	15	18	20	7	5	20	18	14	21	7	16	24
AC005730.3	0	1	0	2	0	0	0	2	0	0	0	2	0	0	0	0	0	0	0	0	0	0	0	0
AC005736.1	4	4	0	0	4	3	1	0	0	0	4	0	10	4	7	7	8	6	9	10	13	7	4	4
AC005736.3	0	0	0	0	0	0	0	0	0	0	0	0	0	0	0	0	0	0	0	0	0	0	0	0
AC005740.1	1	0	0	1	1	0	0	1	0	1	0	0	0	0	0	0	0	0	1	0	1	0	0	0
AC005740.2	0	0	0	0	0	0	0	0	0	0	0	0	0	0	0	0	0	0	0	0	0	0	0	0
AC005740.3	2	2	3	0	0	0	0	4	3	0	0	0	0	0	0	0	3	0	2	0	0	3	1	1
AC005740.4	0	0	0	0	0	0	0	0	0	1	1	0	0	0	0	0	2	1	0	0	3	0	0	5
AC005741.1	0	0	0	0	0	0	0	0	0	0	0	0	0	0	0	0	0	0	0	0	0	0	0	0
AC005746.1	0	0	0	0	0	0	0	0	0	0	0	0	0	0	0	0	0	0	0	0	0	0	0	0
AC005746.2	0	1	0	0	0	0	0	0	0	0	0	0	0	0	0	0	0	0	0	0	0	0	0	0
AC005746.3	0	0	0	0	0	0	1	0	1	0	0	0	0	0	0	0	0	0	0	1	0	0	0	0
AC005753.1	0	0	0	0	0	0	0	3	0	0	0	0	1	2	0	0	0	0	7	1	1	0	1	0
AC005757.1	0	0	0	0	0	0	1	0	0	0	0	0	0	0	0	0	0	0	0	4	0	0	0	0
AC005758.1	0	0	0	0	0	0	0	0	0	0	0	0	0	0	0	0	0	0	0	0	0	0	0	0
AC005759.1	2	0	3	0	0	3	0	0	3	0	0	4	4	1	0	5	3	2	1	5	10	3	1	1
AC005771.1	0	0	0	0	0	0	0	0	0	0	0	0	0	0	0	0	0	0	0	0	0	0	0	0
AC005772.1	0	0	0	0	0	0	1	0	0	0	0	1	0	0	0	0	0	0	0	0	0	0	0	0
AC005774.1	0	0	0	0	0	0	0	0	0	0	0	0	0	0	0	0	0	0	0	0	0	0	0	0
AC005775.1	1	1	1	0	0	0	3	1	0	2	0	1	8	5	2	5	2	3	2	4	4	7	4	4
AC005776.1	1	0	3	0	0	0	0	0	0	0	0	1	0	4	0	1	3	3	3	2	0	0	2	0
AC005776.2	6	5	1	5	6	4	7	5	14	7	5	10	18	23	21	13	21	27	21	25	24	27	32	29
AC005777.1	0	0	0	0	0	0	0	0	0	0	0	0	0	0	0	0	0	0	0	0	0	0	0	0
AC005785.1	0	0	0	0	0	0	0	0	0	0	0	2	0	0	0	0	0	0	0	0	0	0	0	0
AC005785.2	7	4	9	7	12	5	12	9	8	25	10	10	6	15	8	4	9	13	9	9	12	30	12	16
AC005786.1	0	0	0	0	0	0	0	1	0	0	0	0	0	0	0	2	0	1	0	0	1	0	0	0
AC005786.2	0	0	0	0	0	2	0	0	1	0	0	0	0	0	0	0	0	0	0	0	0	0	0	0
AC005786.3	0	0	0	0	0	0	0	0	0	0	0	0	0	0	0	0	0	0	0	0	0	0	0	0
AC005786.4	0	0	0	0	0	0	0	0	0	0	0	0	0	0	0	0	0	0	0	0	0	0	0	0
AC005789.1	0	0	0	0	0	0	0	0	0	0	0	0	0	0	0	0	0	0	0	0	0	0	0	0
AC005790.1	0	1	0	0	0	1	0	3	1	1	1	2	0	0	0	0	1	0	0	0	0	0	0	0
AC005796.1	0	0	0	0	3	0	0	0	0	3	0	0	0	1	0	0	0	1	1	2	1	0	0	0
AC005798.1	0	0	0	0	0	0	0	1	0	0	0	0	0	0	3	0	0	0	0	0	0	0	1	0
AC005808.1	0	0	0	0	0	0	0	0	0	0	0	0	0	0	0	0	0	0	0	0	0	0	0	0
AC005821.1	4	1	0	0	0	0	0	0	0	0	0	0	4	3	0	0	0	0	1	2	5	0	5	0
AC005822.1	0	0	2	0	1	0	1	1	1	3	0	0	1	1	1	0	0	0	0	1	1	0	0	2
AC005823.1	0	0	0	0	0	0	0	0	0	0	0	0	0	0	0	0	0	0	0	0	0	0	0	0
AC005823.2	0	0	0	0	0	0	0	0	0	0	0	0	0	0	0	0	0	0	0	0	0	0	0	0
AC005828.1	0	0	0	0	0	0	0	0	0	0	1	0	0	0	0	0	0	0	0	0	0	0	0	0
AC005828.2	0	0	0	0	0	0	0	0	0	0	0	0	0	0	0	1	6	1	0	2	0	1	1	0
AC005828.3	0	0	0	0	0	0	0	0	0	0	0	0	0	0	0	0	0	0	0	0	0	1	0	0
AC005828.4	0	2	0	0	0	1	0	0	0	2	1	0	2	2	5	6	1	5	3	2	3	10	6	9
AC005828.5	0	0	0	0	0	0	0	0	0	0	0	0	0	0	0	0	0	0	0	2	0	7	0	0
AC005828.6	0	0	0	0	0	0	0	0	0	0	0	0	0	0	0	0	0	0	0	0	0	0	0	0
AC005828.7	0	0	0	0	0	0	0	0	0	0	0	0	0	0	0	0	2	0	0	0	0	0	0	0
AC005829.1	0	0	0	0	0	0	0	0	0	0	0	0	0	0	0	0	0	0	0	0	0	0	3	0
AC005829.2	0	0	0	0	0	0	0	0	0	0	0	0	0	0	0	0	0	0	0	0	0	0	0	0
AC005831.1	1	0	0	1	0	6	0	2	0	0	0	0	1	10	0	0	2	3	2	3	6	1	3	0
AC005832.1	0	1	0	0	0	0	0	0	0	0	0	0	1	0	2	0	4	0	0	3	0	0	0	1
AC005832.2	0	2	0	0	0	0	0	0	2	0	1	2	8	7	9	6	10	8	3	1	12	3	3	5
AC005832.3	0	0	0	0	0	0	0	0	0	0	0	0	0	1	0	0	0	0	0	0	0	1	0	0
AC005832.4	0	0	0	0	0	0	0	0	0	0	0	0	0	0	0	0	0	0	0	0	0	0	0	0
AC005833.1	2	18	17	8	16	8	18	13	23	6	8	8	18	15	14	28	25	20	10	22	17	19	21	17
AC005833.2	1	4	2	5	0	0	2	0	3	2	2	0	3	4	4	1	0	0	0	6	0	0	2	8
AC005833.3	0	1	0	0	0	0	0	2	0	1	2	0	2	11	1	3	1	18	2	5	8	21	11	10
AC005837.1	1	2	2	0	6	2	3	3	3	4	1	8	1	4	2	1	3	5	6	4	9	1	10	1
AC005837.2	0	0	0	0	0	0	0	0	0	0	0	0	0	0	0	0	0	0	0	0	0	0	0	0
AC005837.3	0	0	0	0	0	0	0	0	0	0	0	0	0	0	0	0	0	0	0	4	0	0	0	0
AC005838.1	0	0	0	0	0	0	0	0	0	0	0	0	0	0	0	0	0	0	0	0	0	0	0	0
AC005838.2	5	4	8	0	3	5	4	5	5	3	4	6	11	15	21	14	13	17	17	24	23	18	9	18
AC005839.1	7	4	17	4	1	9	8	7	12	9	27	18	8	9	7	5	9	10	1	9	12	2	12	2
AC005840.1	33	34	60	19	25	36	39	33	41	37	50	60	8	8	9	6	6	0	17	13	6	6	17	7
AC005840.2	0	0	0	0	0	0	0	0	0	0	0	0	0	0	0	0	0	1	0	0	0	0	0	1
AC005840.3	0	0	0	0	0	0	0	0	0	0	0	0	0	0	0	0	0	0	0	0	0	0	0	0
AC005840.4	0	1	0	0	0	0	0	0	0	2	0	0	0	0	0	0	0	0	0	0	0	0	0	0
AC005841.1	0	0	0	0	0	0	0	0	0	0	0	0	0	0	0	0	0	0	0	0	0	0	0	0
AC005842.1	0	0	0	0	1	0	0	0	1	0	0	0	0	0	0	0	0	0	0	0	0	1	1	0
AC005845.1	0	0	0	0	0	0	0	0	1	0	0	0	0	0	0	0	0	0	0	0	0	0	0	0
AC005858.1	0	0	0	0	0	0	0	0	0	0	0	0	0	0	0	0	0	0	0	0	0	0	0	0
AC005858.2	0	0	0	0	0	0	0	0	0	0	0	0	0	0	0	0	0	0	0	0	0	0	0	0
AC005858.3	0	0	0	0	0	0	0	0	0	0	0	0	0	0	0	0	0	0	0	0	0	0	0	0
AC005863.1	0	0	0	0	0	0	0	0	0	0	0	4	0	0	0	0	0	0	0	0	0	0	0	0
AC005865.1	0	0	0	0	0	0	0	0	0	0	0	0	0	0	0	0	0	0	0	0	0	0	0	0
AC005865.2	0	0	0	0	0	0	0	0	0	0	0	0	0	0	0	0	0	0	0	0	0	0	0	0
AC005868.1	0	0	0	0	0	0	0	0	0	0	0	0	0	0	0	0	0	0	0	0	0	0	0	0
AC005871.1	0	0	0	0	0	0	0	0	0	0	0	0	0	0	0	0	0	0	0	0	0	0	0	0
AC005871.2	0	0	0	0	0	0	0	0	0	0	0	0	0	0	0	0	0	0	0	0	0	0	0	0
AC005884.1	0	0	0	0	0	0	0	0	0	0	0	0	0	0	0	0	0	0	0	0	0	0	0	0
AC005884.2	0	0	0	0	0	0	0	0	0	0	0	0	0	0	0	0	0	0	0	0	0	0	0	0
AC005899.1	0	0	0	0	0	0	0	0	0	0	0	0	0	0	1	1	0	0	0	0	1	2	2	2
AC005899.2	0	0	0	0	0	0	0	0	0	0	0	0	0	0	0	0	0	0	0	0	0	0	0	0
AC005899.3	0	0	0	0	0	0	0	0	0	0	0	0	0	0	0	0	0	0	0	0	0	0	0	0
AC005899.4	0	0	0	0	0	0	0	0	0	0	0	0	0	0	0	0	0	0	0	0	0	0	0	0
AC005899.5	0	1	0	0	0	0	0	1	0	0	0	0	3	3	6	5	3	5	2	8	8	12	11	5
AC005899.6	0	0	0	0	0	0	0	0	0	0	0	0	0	1	8	2	0	4	7	2	1	5	6	1
AC005899.7	1	1	0	0	0	0	0	0	0	0	1	0	3	3	7	0	5	8	4	3	7	6	4	4
AC005899.8	3	0	0	0	1	0	0	4	1	2	0	0	2	5	10	9	8	4	6	5	9	20	7	4
AC005901.1	0	0	0	0	0	0	0	0	0	0	0	0	0	0	0	0	0	0	0	0	0	0	0	0
AC005906.1	0	0	0	0	0	0	0	0	0	0	0	0	0	0	0	0	0	0	0	0	0	0	0	0
AC005906.2	0	3	0	0	0	1	0	0	0	0	0	0	3	3	0	0	0	0	0	0	0	0	0	2
AC005908.1	0	0	0	0	0	0	0	0	0	0	0	0	0	0	0	0	0	0	0	0	0	0	0	0
AC005908.2	0	0	0	0	0	0	0	0	0	0	0	0	0	0	0	0	0	0	0	0	0	0	0	0
AC005909.1	0	0	0	0	0	0	0	0	0	0	0	0	0	0	0	0	0	0	0	0	0	0	0	0
AC005911.1	2	0	2	1	0	0	2	5	1	5	3	3	9	4	4	5	0	17	5	7	6	13	9	8
AC005912.1	304	335	504	209	305	340	286	466	460	269	639	958	75	91	124	87	64	169	62	99	96	69	97	87
AC005912.2	0	1	0	1	0	0	3	0	0	0	0	0	0	0	0	0	0	0	0	0	0	0	0	0
AC005915.1	0	0	0	0	0	0	0	0	0	0	0	0	0	0	0	1	0	0	0	0	0	0	0	1
AC005920.1	0	0	0	0	0	1	0	0	0	0	0	0	0	3	3	0	0	0	0	4	0	0	0	0
AC005920.2	0	0	0	0	0	0	0	0	0	0	0	0	0	0	0	0	0	0	0	0	0	0	0	0
AC005920.3	0	0	0	0	0	0	0	0	0	0	0	0	0	0	0	0	0	0	0	3	0	0	0	0
AC005920.4	0	0	0	0	0	0	0	0	0	0	0	0	0	0	0	0	0	0	0	0	0	0	0	0
AC005921.1	0	0	0	0	0	0	0	0	0	0	0	0	0	0	0	0	0	0	0	0	0	0	0	0
AC005921.2	0	0	0	0	0	0	0	0	0	0	0	0	0	0	0	0	0	0	0	0	0	0	0	0
AC005921.3	0	0	0	0	0	0	0	0	0	0	0	0	2	0	0	4	0	0	0	0	0	0	0	0
AC005943.1	0	0	0	0	0	0	0	0	0	0	0	0	0	0	0	0	0	0	0	0	0	0	0	0
AC005943.2	0	0	0	0	0	0	0	0	0	0	0	0	0	0	0	0	0	0	0	0	0	0	0	0
AC005944.1	0	0	0	0	0	0	0	0	0	0	0	0	0	0	0	0	0	0	0	0	0	0	0	0
AC005951.1	0	0	0	0	0	0	0	0	0	0	0	0	0	0	0	0	0	0	0	0	0	0	0	0
AC005954.1	0	0	0	0	0	0	0	0	0	0	0	0	0	0	0	0	0	0	0	0	0	0	0	0
AC005954.2	0	0	0	0	0	0	0	0	0	0	0	0	0	0	0	0	0	0	0	0	0	0	0	0
AC005962.1	2	0	2	0	3	0	1	1	6	5	0	1	27	43	47	22	23	22	25	29	31	46	30	43
AC005972.2	0	0	0	0	0	0	0	0	0	0	0	0	4	0	0	0	0	0	0	0	0	0	0	0
AC005972.3	0	0	0	0	0	0	0	0	0	0	0	0	0	0	0	0	0	0	0	0	0	0	0	0
AC005972.4	2	1	6	0	1	4	2	9	0	3	1	2	12	8	10	19	20	23	15	25	14	30	41	18
AC005993.1	2	3	7	1	2	5	4	1	2	4	5	9	0	0	0	0	0	0	0	0	0	0	0	0
AC005996.1	0	0	0	0	0	0	0	0	0	0	0	0	0	0	0	0	0	0	0	0	0	0	0	0
AC005999.1	0	0	0	0	0	0	0	0	0	0	0	0	0	0	0	0	0	0	0	0	0	0	0	0
AC006001.1	0	0	0	0	0	0	0	0	0	0	0	0	0	0	0	0	0	0	0	0	0	0	0	0
AC006001.2	18	22	26	15	30	25	38	23	22	36	31	33	27	37	22	30	31	44	25	40	48	35	27	27
AC006001.3	0	0	0	0	0	0	0	0	0	0	0	0	0	0	0	0	0	0	0	0	0	0	0	0
AC006001.4	0	0	0	0	0	0	0	0	0	0	0	0	0	0	0	0	0	0	0	0	0	0	0	0
AC006003.1	0	0	0	0	0	0	0	0	0	0	0	0	0	0	0	0	1	0	0	1	0	0	1	1
AC006004.1	0	0	0	0	1	0	0	0	0	0	0	0	1	4	2	3	1	3	3	2	0	2	0	2
AC006006.1	0	0	0	0	0	0	0	0	0	0	0	0	0	0	0	0	0	0	0	0	0	0	0	0
AC006007.1	0	0	0	0	0	0	0	0	0	0	0	0	0	0	0	0	0	0	1	0	0	0	0	0
AC006011.1	0	0	0	0	0	0	0	0	0	0	0	0	0	0	0	0	0	0	0	0	0	0	0	0
AC006011.2	1	0	1	3	5	0	0	0	0	1	0	0	0	2	3	2	1	5	3	2	2	5	5	4
AC006012.1	0	0	1	0	0	0	0	0	0	3	1	1	8	4	0	0	0	5	0	4	2	3	1	1
AC006013.1	0	0	0	0	0	0	0	0	0	0	0	0	0	0	0	0	0	0	0	0	0	0	0	0
AC006015.1	0	0	0	0	0	0	0	0	0	0	0	0	0	0	0	0	0	0	0	0	0	0	0	0
AC006017.1	0	1	0	0	0	0	0	0	0	0	0	0	0	0	0	0	0	0	0	0	0	0	0	0
AC006019.1	0	0	0	0	0	0	0	0	0	0	0	0	0	0	0	0	0	0	0	0	0	0	0	0
AC006019.2	0	0	0	0	0	0	0	0	0	0	0	0	0	0	0	0	0	0	0	0	0	0	0	0
AC006019.3	0	0	0	0	0	0	0	0	0	0	0	0	0	0	0	0	0	0	0	0	0	0	0	0
AC006020.1	0	0	0	0	0	0	1	0	0	1	0	0	0	0	0	0	0	0	0	1	0	0	0	0
AC006022.1	0	0	0	0	0	0	0	0	0	0	0	0	0	0	0	0	0	0	0	0	0	0	0	0
AC006023.1	0	0	0	0	0	0	0	0	0	0	0	0	0	0	0	0	0	0	0	0	0	0	0	0
AC006023.2	0	0	0	0	0	0	0	0	0	0	0	0	0	0	0	0	3	0	0	0	0	0	0	0
AC006026.1	3	0	0	1	0	0	0	0	2	1	1	2	4	0	1	0	1	0	0	4	2	0	1	1
AC006026.2	0	0	0	0	0	0	0	0	0	0	0	0	0	0	0	0	0	0	0	0	0	0	0	0
AC006026.3	5	1	4	4	3	1	0	0	7	4	4	3	10	9	5	12	3	13	10	7	13	16	14	10
AC006027.1	0	0	0	0	0	0	0	0	0	0	0	0	0	0	0	0	0	0	0	0	0	0	0	0
AC006028.1	0	0	1	0	1	0	0	0	0	0	0	0	0	0	0	1	0	0	0	0	2	0	0	0
AC006030.1	0	3	0	0	0	0	0	0	0	0	0	0	0	0	0	0	0	0	0	0	0	5	0	0
AC006033.1	0	0	0	0	0	0	0	0	0	0	0	0	0	0	0	0	0	0	0	0	0	0	0	0
AC006033.2	0	3	6	3	0	0	2	1	0	0	2	0	0	0	0	0	0	0	0	1	0	0	0	0
AC006037.1	0	0	0	0	0	0	0	0	0	0	0	0	0	0	0	0	0	0	0	0	0	0	0	0
AC006037.2	0	0	0	0	0	0	0	0	0	0	0	0	0	0	0	0	0	0	0	0	0	0	0	0
AC006041.1	0	0	0	0	0	0	0	0	0	0	0	0	0	0	0	0	3	0	0	0	0	0	0	0
AC006042.1	0	0	0	0	1	0	1	0	0	0	0	3	0	0	0	0	0	0	0	0	0	0	0	0
AC006042.2	0	0	0	0	0	0	0	0	0	0	0	0	0	0	1	0	1	0	0	0	0	1	0	0
AC006042.3	5	4	3	6	4	4	7	1	3	5	11	1	19	6	29	12	30	20	22	21	32	39	35	18
AC006042.4	0	0	1	1	0	0	6	2	0	0	0	0	0	0	1	2	2	0	1	0	2	0	3	0
AC006055.1	0	0	0	0	0	0	0	0	0	0	0	0	0	0	0	0	0	0	0	0	0	0	0	0
AC006058.1	7	2	7	4	9	7	5	6	1	5	0	1	75	101	80	88	50	76	78	115	114	110	92	78
AC006058.2	0	2	0	0	0	0	0	0	0	0	0	0	2	7	1	5	7	0	6	13	4	6	6	7
AC006058.3	2	2	1	0	7	4	3	7	3	1	8	3	48	59	55	50	56	52	69	69	45	66	62	73
AC006058.4	0	0	0	1	3	0	1	1	1	3	0	0	16	26	6	10	26	33	6	24	23	25	30	10
AC006059.1	0	0	2	0	1	2	1	0	3	4	2	0	3	11	10	5	7	5	2	5	14	6	3	11
AC006063.1	2	0	0	0	0	0	0	0	0	0	0	0	0	0	0	0	0	0	0	0	0	1	0	0
AC006063.2	0	0	0	0	0	0	0	0	0	0	0	0	0	0	0	0	0	0	0	1	0	0	0	0
AC006064.1	0	0	0	0	0	0	0	0	0	0	0	0	0	0	0	0	0	0	0	0	0	0	0	0
AC006064.2	0	0	3	0	0	0	1	0	0	2	0	0	1	0	0	0	0	0	0	0	0	0	0	0
AC006064.3	0	0	0	0	0	0	0	0	0	0	0	0	0	0	0	0	0	0	0	0	0	0	0	0
AC006064.4	0	0	0	0	0	0	0	0	0	0	0	0	0	0	0	0	0	0	0	0	0	0	0	0
AC006064.5	0	0	0	0	0	0	0	0	0	0	0	0	0	0	0	0	0	0	0	0	0	0	0	0
AC006064.6	0	0	0	0	0	0	0	0	0	0	0	0	0	0	0	0	0	0	0	0	0	0	0	0
AC006065.1	0	0	0	0	0	0	0	0	0	0	0	0	0	0	0	0	0	0	0	0	0	0	0	0
AC006065.2	0	0	0	0	0	0	0	0	0	0	0	0	0	0	0	0	0	0	0	0	0	0	0	0
AC006065.3	0	0	0	0	0	0	0	0	0	0	0	0	0	0	0	0	0	0	0	0	0	0	0	0
AC006065.4	0	0	0	0	0	0	0	0	0	0	0	0	0	0	0	0	0	0	0	0	0	0	0	0
AC006065.5	0	0	0	0	0	0	0	0	0	0	0	0	0	0	0	0	0	0	0	0	0	0	0	0
AC006065.6	0	0	0	0	0	0	0	0	0	0	0	0	0	0	0	0	0	0	0	0	0	0	0	0
AC006070.1	0	0	0	0	0	0	0	0	0	0	0	0	0	0	0	0	0	0	0	0	0	0	0	0
AC006076.1	0	0	0	0	0	0	0	0	0	0	0	0	0	0	0	0	0	0	0	0	0	0	0	0
AC006077.1	0	0	0	0	0	0	0	0	0	0	0	0	0	0	0	0	0	0	0	0	0	0	0	0
AC006077.2	3	4	23	8	13	9	20	11	21	16	21	12	16	22	17	9	20	14	11	18	19	21	23	12
AC006111.1	0	0	0	0	0	0	0	0	0	0	0	0	0	0	0	0	0	0	0	0	0	0	0	0
AC006111.2	7	4	6	9	5	5	6	9	10	8	9	11	2	1	6	3	3	8	7	3	5	12	4	1
AC006111.3	0	1	0	0	0	0	0	1	0	0	0	0	0	0	2	0	1	0	1	1	0	0	0	0
AC006115.2	0	0	0	0	0	0	0	0	0	0	0	0	0	0	0	0	0	0	0	0	0	0	0	0
AC006116.1	0	0	0	0	0	0	0	0	0	0	0	0	0	0	0	0	0	1	0	0	0	0	0	0
AC006116.2	0	0	0	0	0	0	0	0	0	0	0	5	0	0	1	0	0	0	0	4	0	1	3	0
AC006116.3	0	0	0	0	0	0	0	0	0	0	0	0	0	0	0	0	0	0	0	0	0	0	0	0
AC006116.4	0	3	0	0	1	0	1	0	0	1	0	0	4	3	1	0	3	3	2	0	6	18	8	6
AC006116.5	0	0	0	0	0	0	0	0	0	0	0	0	0	0	0	0	0	0	0	0	0	0	0	0
AC006116.6	0	3	5	0	0	0	2	1	0	2	0	0	0	0	0	0	0	2	2	1	0	0	3	4
AC006116.8	0	1	3	2	0	0	1	5	0	0	1	0	4	1	3	0	4	4	7	0	4	2	4	2
AC006116.9	0	0	0	0	0	0	0	0	0	0	0	0	0	0	0	0	0	0	0	0	1	0	0	0
AC006122.1	1	0	4	0	0	0	0	0	0	0	0	0	0	0	0	1	0	1	2	0	0	0	0	0
AC006128.1	0	0	0	0	0	0	0	0	0	0	0	0	0	0	0	0	0	0	0	0	0	0	0	0
AC006130.1	0	0	0	0	0	0	0	0	0	0	0	0	0	0	1	0	0	0	0	0	1	0	0	0
AC006130.2	0	0	0	0	0	0	0	0	0	0	0	0	0	0	0	0	1	0	0	0	0	0	0	0
AC006133.1	0	0	0	0	0	0	0	0	0	0	0	0	0	0	0	0	0	0	0	0	0	0	0	0
AC006141.1	16	28	15	13	27	19	35	27	43	29	33	27	11	11	18	6	20	24	12	19	13	34	19	20
AC006144.1	0	0	0	0	0	0	0	0	0	0	0	0	0	0	0	0	0	0	0	0	0	0	0	0
AC006145.1	0	0	3	2	0	0	0	0	0	0	0	0	1	5	3	0	0	1	1	0	0	0	0	0
AC006146.1	0	0	0	0	0	0	0	0	0	0	0	0	0	0	0	0	0	0	0	0	0	0	0	0
AC006148.1	5	1	6	3	0	1	0	2	5	1	1	0	2	2	3	5	4	5	0	0	5	1	3	4
AC006148.2	0	0	0	0	0	0	0	0	0	0	0	0	0	0	0	0	0	0	0	0	0	0	0	0
AC006150.1	0	0	0	0	0	1	0	0	0	0	2	0	0	0	5	0	0	0	1	0	5	2	0	0
AC006153.1	0	0	0	0	0	0	0	0	0	0	0	0	0	0	0	0	0	0	0	0	0	0	0	0
AC006157.1	11	7	14	8	3	10	17	19	20	14	39	21	6	29	26	9	10	27	30	21	17	38	42	44
AC006158.1	0	0	0	0	0	0	0	0	0	0	0	0	0	0	0	0	0	0	0	0	0	0	0	0
AC006159.1	0	0	0	0	0	0	0	0	0	0	0	0	0	0	0	0	0	0	0	0	0	0	0	0
AC006160.1	0	2	0	0	1	0	3	0	2	1	0	0	2	2	1	0	1	1	3	0	4	0	0	0
AC006160.2	0	0	0	0	0	0	0	0	0	0	0	0	0	0	0	0	0	0	0	0	0	0	0	0
AC006195.1	0	0	0	0	0	0	0	0	0	0	0	0	0	1	0	0	0	0	0	0	0	0	0	0
AC006197.1	0	0	0	0	0	0	0	0	0	0	0	0	0	0	0	0	0	0	0	0	0	0	0	0
AC006199.1	0	0	0	0	0	0	0	1	0	0	0	0	0	0	0	0	0	0	0	0	0	0	0	0
AC006205.1	0	0	0	0	0	0	0	0	0	0	0	0	0	0	0	0	0	0	0	0	0	0	0	0
AC006205.2	0	0	0	0	0	0	0	0	0	0	0	0	0	0	0	0	0	0	0	0	0	0	0	0
AC006206.1	1	2	6	0	2	2	4	5	6	3	6	4	0	0	0	0	0	2	0	0	0	2	2	0
AC006206.2	2	2	4	1	4	2	3	0	5	6	6	4	0	0	1	0	0	0	3	2	2	2	0	0
AC006207.1	2	0	0	0	1	0	2	0	1	0	0	0	0	0	0	0	0	0	2	0	3	0	0	0
AC006210.1	0	0	0	0	0	0	0	0	0	0	0	0	0	0	0	0	0	0	0	0	0	0	0	0
AC006210.2	4	7	2	2	2	2	2	7	2	5	1	2	6	7	2	9	3	6	4	13	5	1	2	3
AC006213.1	0	1	3	1	1	0	1	1	4	1	1	6	1	0	3	7	5	4	7	1	4	1	1	2
AC006213.2	4	5	0	6	5	4	3	1	0	1	7	8	5	1	10	4	3	9	0	4	5	11	4	8
AC006213.3	4	1	9	0	4	1	0	4	1	6	5	4	4	4	0	7	2	8	3	8	4	10	7	7
AC006213.4	1	3	1	2	4	3	1	3	2	3	5	7	8	5	14	15	12	12	4	10	26	14	14	5
AC006213.5	0	0	0	0	0	0	0	0	0	5	1	0	7	8	7	1	1	7	5	8	1	2	3	2
AC006213.6	2	11	7	1	5	3	5	4	7	4	2	10	25	19	39	26	7	30	25	36	29	52	40	27
AC006236.1	0	0	0	0	0	0	0	0	0	0	0	0	0	0	0	0	0	0	0	0	0	0	0	0
AC006237.1	0	0	0	0	0	0	0	0	0	1	0	0	4	1	3	1	0	11	3	0	2	2	7	1
AC006238.1	0	0	0	2	0	0	4	0	0	0	0	0	2	0	0	6	4	1	0	1	0	1	6	0
AC006249.1	0	1	0	0	0	4	0	0	0	1	0	0	5	17	1	1	1	4	1	0	8	2	4	3
AC006252.1	0	1	0	1	0	1	0	1	0	0	0	1	1	2	0	0	1	0	3	0	1	0	1	3
AC006254.1	0	0	0	0	0	0	0	0	0	0	1	0	0	0	1	0	0	0	0	0	1	2	4	0
AC006254.2	0	0	0	0	0	0	0	0	0	0	0	0	0	0	0	0	0	0	0	0	0	0	0	0
AC006254.3	0	0	0	0	0	0	0	0	0	0	0	0	0	0	0	0	0	0	0	0	0	0	0	0
AC006262.1	0	2	0	0	0	1	0	0	0	0	0	0	0	6	0	0	0	0	0	1	1	0	1	0
AC006262.2	0	5	0	0	0	0	0	1	0	0	0	0	0	0	0	0	3	0	0	1	2	4	1	1
AC006262.3	0	0	0	0	0	0	0	0	0	0	0	0	0	0	0	0	0	0	0	0	0	0	0	0
AC006262.4	0	0	0	0	0	0	0	0	0	0	0	0	0	0	0	0	0	0	0	0	0	0	0	0
AC006270.1	0	0	1	0	6	2	3	2	0	1	0	1	11	7	6	4	7	13	6	4	3	4	10	11
AC006270.2	0	0	0	0	0	1	0	0	0	0	0	0	0	1	0	0	2	2	0	0	0	0	0	3
AC006270.3	0	0	0	0	0	0	0	0	0	0	0	0	0	0	0	0	0	0	2	0	0	0	0	0
AC006272.1	0	0	0	0	0	0	0	0	0	0	0	0	0	0	0	0	0	0	0	0	0	0	0	0
AC006272.2	0	0	0	0	0	0	0	0	0	0	0	0	0	0	0	0	0	0	0	0	0	0	0	0
AC006273.1	0	1	0	0	0	0	0	0	0	0	0	0	0	0	0	0	0	0	0	0	0	0	0	0
AC006277.1	3	1	4	0	8	2	1	0	9	0	5	4	1	1	4	0	1	2	6	9	9	1	7	3
AC006288.1	0	0	0	0	0	0	0	0	0	0	0	0	0	0	0	0	0	0	0	0	0	0	0	0
AC006296.1	0	0	0	0	0	0	0	0	0	0	0	0	0	0	0	0	0	0	0	0	0	0	0	0
AC006296.2	0	0	0	0	0	0	0	0	0	0	0	0	0	0	0	0	0	0	0	0	0	0	0	0
AC006299.1	0	0	0	1	0	0	0	0	0	2	0	0	1	0	2	1	0	0	1	2	0	0	0	0
AC006305.1	0	1	6	1	1	1	2	1	2	3	2	0	0	0	0	0	0	0	0	0	0	0	0	0
AC006305.2	0	0	0	0	0	0	0	0	0	0	0	0	0	0	0	0	0	0	0	0	0	0	0	0
AC006305.3	0	0	0	0	0	0	0	0	0	0	0	0	0	0	0	0	0	0	0	0	0	0	0	0
AC006326.1	0	0	0	0	0	0	0	0	0	0	0	0	0	0	0	0	0	0	0	0	0	0	0	0
AC006328.1	0	0	0	0	0	0	0	0	0	0	0	0	0	0	0	0	0	0	0	0	0	0	0	0
AC006328.2	0	0	0	0	0	0	0	0	0	0	0	0	0	0	0	0	0	0	0	0	0	0	0	0
AC006329.1	213	292	332	180	190	242	218	357	326	292	384	385	17	23	16	2	13	8	10	15	6	8	5	16
AC006329.2	0	0	1	0	0	0	0	0	1	0	0	1	0	0	0	0	0	0	0	0	0	0	0	0
AC006330.1	3	2	3	4	6	2	5	3	4	2	2	3	3	4	0	2	3	3	6	2	6	9	2	2
AC006333.1	0	0	0	0	0	0	0	0	0	0	0	0	0	0	0	0	0	0	0	0	0	0	0	0
AC006333.2	11	20	22	11	30	25	16	31	18	32	38	47	47	47	44	42	16	52	29	37	63	45	51	44
AC006335.1	0	0	0	0	0	0	0	0	0	0	0	0	0	0	0	0	0	0	0	0	0	0	0	0
AC006335.3	0	0	0	0	0	0	0	0	0	0	0	0	0	0	0	0	0	0	0	0	0	0	0	0
AC006338.1	0	0	0	0	0	0	0	0	0	0	0	0	0	0	0	0	0	0	0	0	0	0	0	0
AC006338.2	0	0	0	0	0	0	0	0	0	0	0	0	0	0	0	0	0	0	0	0	0	0	0	0
AC006349.1	0	0	0	0	0	0	0	0	0	0	0	0	0	0	0	0	0	0	0	0	0	0	0	0
AC006355.1	0	0	0	0	0	0	1	0	0	0	0	0	0	0	0	0	0	0	0	0	0	0	0	0
AC006355.2	0	0	0	0	0	0	0	0	0	0	0	0	0	0	0	0	0	0	0	0	0	0	0	0
AC006357.1	0	0	0	0	0	0	0	0	0	0	0	0	0	0	0	0	0	0	0	0	0	0	0	0
AC006362.1	0	0	0	0	0	0	0	0	0	0	0	0	0	0	0	0	0	0	0	0	0	0	0	0
AC006363.1	0	0	0	0	0	0	0	0	0	0	0	0	0	0	0	0	0	0	0	0	0	0	0	0
AC006366.1	0	0	0	0	0	0	0	0	0	0	0	0	0	0	0	0	0	0	0	0	0	0	0	0
AC006369.1	0	0	0	0	1	0	0	0	0	1	1	0	0	0	1	0	0	1	0	6	0	0	0	0
AC006369.2	0	0	0	0	0	0	0	0	0	0	0	0	0	0	0	0	0	0	0	0	0	0	0	0
AC006372.1	0	0	0	0	0	0	0	0	0	1	0	0	1	0	0	0	0	0	0	0	0	0	0	0
AC006372.2	0	0	0	0	0	0	0	0	0	0	0	0	0	0	0	2	0	1	0	0	0	0	0	0
AC006372.3	0	0	0	0	1	0	0	0	1	0	0	2	7	0	1	1	0	3	2	2	0	4	1	1
AC006372.4	0	0	0	0	1	0	0	1	0	0	2	0	0	0	0	0	0	0	2	0	0	0	0	0
AC006378.1	1	4	3	2	1	0	0	0	1	1	0	0	2	0	0	4	1	1	7	0	0	2	0	0
AC006378.2	1	0	0	0	0	0	0	0	0	0	0	0	2	1	3	4	1	7	0	0	0	0	1	0
AC006380.1	0	0	0	0	0	0	0	0	1	0	1	0	0	0	0	0	0	0	0	2	0	0	0	0
AC006386.1	0	0	0	0	0	0	0	0	0	0	0	0	0	0	0	0	0	0	0	0	0	0	0	0
AC006386.2	0	0	0	0	0	0	0	0	0	0	1	0	0	0	0	0	0	0	0	0	0	0	0	0
AC006387.1	0	2	0	0	1	0	2	0	0	3	0	0	0	5	0	2	2	2	3	2	3	10	5	3
AC006390.1	0	0	0	0	0	0	0	0	0	0	0	0	0	0	0	0	0	0	0	0	0	0	0	0
AC006427.1	0	0	0	0	0	0	0	0	0	0	0	0	0	0	0	0	0	0	0	0	0	0	0	0
AC006435.1	0	0	0	0	0	0	0	0	0	0	0	0	0	0	0	0	0	0	0	0	0	0	0	0
AC006435.2	4	6	0	2	0	1	2	0	3	1	5	5	6	9	3	3	4	2	6	5	2	5	1	2
AC006435.3	0	0	0	0	0	0	0	0	0	0	0	0	0	0	0	0	0	0	0	0	0	0	0	0
AC006435.4	0	0	0	0	0	0	0	0	0	0	0	0	0	0	0	0	0	0	0	0	0	0	0	0
AC006435.5	2	0	2	0	4	1	2	4	1	1	1	0	0	0	0	0	0	0	0	0	0	0	0	0
AC006441.1	2	0	2	0	1	1	3	0	2	1	0	3	0	1	0	0	0	0	3	2	3	5	7	0
AC006441.2	0	0	0	0	0	0	0	0	0	0	0	0	0	0	0	0	0	0	0	0	0	0	0	0
AC006441.3	0	0	0	0	0	0	0	0	0	0	0	0	0	0	0	0	0	0	0	0	0	0	0	0
AC006441.4	0	0	0	0	0	0	0	0	0	0	0	0	0	0	0	0	0	0	0	1	2	2	0	0
AC006441.5	0	0	0	0	0	0	0	0	0	0	0	0	0	0	0	0	0	0	0	0	0	0	0	0
AC006445.1	0	0	0	0	0	0	0	0	0	0	0	0	0	0	0	0	0	0	0	0	0	0	0	0
AC006445.2	0	0	0	0	0	0	0	0	0	0	0	0	0	0	0	0	0	0	0	0	0	0	0	0
AC006449.1	0	0	0	2	0	0	0	0	0	0	3	0	0	0	0	0	1	0	4	0	1	4	0	0
AC006449.2	0	0	0	0	3	0	0	0	0	0	0	0	0	0	0	0	0	0	0	0	0	2	0	0
AC006449.3	0	0	0	0	0	0	0	0	0	0	0	0	0	0	0	0	0	0	0	0	0	0	0	0
AC006449.5	8	7	15	11	15	9	15	12	9	17	18	27	48	21	35	27	34	39	59	65	55	80	77	45
AC006449.6	11	15	24	12	11	5	12	20	15	12	4	19	2	4	4	7	4	2	4	8	14	6	17	3
AC006449.7	0	0	0	0	0	0	0	0	0	0	0	0	0	0	0	0	0	0	0	0	0	0	0	0
AC006450.1	0	0	0	0	0	0	0	0	0	1	0	0	0	0	0	0	0	0	0	0	0	0	0	0
AC006450.2	0	0	0	0	0	0	0	0	0	0	0	0	0	0	0	0	0	0	0	0	0	0	0	0
AC006450.3	0	0	0	0	0	0	0	0	0	0	0	0	0	0	0	0	0	0	0	0	0	0	0	0
AC006453.1	0	0	0	0	0	0	0	0	0	0	0	0	0	0	0	0	0	0	0	0	0	0	0	0
AC006453.2	0	0	0	0	0	0	0	0	0	0	0	0	0	0	0	0	0	0	0	0	0	0	0	0
AC006453.3	0	0	0	0	0	0	0	0	0	0	0	0	0	0	0	0	0	0	0	0	0	0	0	0
AC006453.4	0	0	0	0	0	0	0	0	0	0	0	0	0	0	0	0	0	0	0	0	0	0	0	0
AC006453.5	0	0	0	0	0	1	0	0	0	0	0	0	0	0	0	0	0	0	0	0	0	0	0	0
AC006455.1	0	0	0	0	0	0	0	0	0	0	0	0	0	0	0	0	0	0	0	0	0	0	0	0
AC006455.2	0	0	0	0	0	0	0	0	0	0	0	0	0	0	0	0	0	0	0	0	0	0	0	0
AC006455.3	0	0	0	0	0	0	0	0	0	0	0	0	0	0	0	0	0	0	0	0	0	0	0	0
AC006455.4	0	0	0	0	0	0	0	0	0	0	0	0	0	0	0	0	0	0	0	0	0	0	0	0
AC006455.5	0	0	0	0	0	0	0	0	0	0	0	0	1	0	0	0	0	0	0	0	0	0	0	0
AC006455.6	0	0	0	0	0	0	0	0	0	0	0	0	0	0	0	0	0	0	0	0	0	0	0	0
AC006455.7	0	0	0	0	0	0	0	0	0	0	0	0	0	0	0	0	0	0	0	0	0	0	0	0
AC006455.8	0	0	0	0	0	0	0	0	0	0	0	0	0	0	0	0	0	0	0	0	0	0	0	0
AC006457.1	0	0	0	0	0	0	0	0	0	0	0	0	0	0	0	0	0	0	0	0	0	0	0	0
AC006458.1	0	0	0	0	0	0	0	0	0	0	0	0	0	0	0	0	0	0	0	0	0	0	0	0
AC006460.1	4	1	6	2	3	1	3	2	3	5	6	0	0	0	0	0	0	0	0	0	0	1	0	0
AC006460.2	6	5	8	4	5	2	1	3	4	1	4	4	15	21	17	10	10	18	10	20	9	19	16	14
AC006461.1	0	0	0	0	0	0	0	0	0	0	0	0	0	0	0	0	0	0	0	0	0	0	0	0
AC006463.1	0	0	0	0	0	0	0	0	0	0	0	0	0	0	0	0	0	0	0	0	0	0	0	0
AC006466.1	0	0	0	0	0	0	0	0	0	0	0	0	0	0	0	0	0	0	0	0	0	0	1	0
AC006480.1	0	0	0	0	0	0	0	0	0	0	0	0	0	0	0	0	0	0	0	0	0	0	0	0
AC006480.2	2	2	1	5	1	9	0	2	2	3	1	10	7	8	2	5	5	11	6	5	5	13	7	7
AC006482.1	0	0	0	0	0	0	0	0	0	0	0	0	0	0	0	0	0	0	0	0	0	0	0	0
AC006483.1	0	0	0	0	0	0	0	0	0	0	0	0	0	0	0	0	0	0	0	0	0	0	0	0
AC006483.2	0	0	1	0	0	0	0	1	0	0	0	0	0	1	0	0	0	0	0	0	0	0	0	0
AC006484.1	0	0	0	0	0	0	0	0	0	0	0	0	0	0	0	0	0	0	0	0	0	0	0	0
AC006486.1	0	0	0	0	0	0	0	0	0	0	0	0	0	0	0	0	0	0	0	0	0	0	0	0
AC006486.2	1	0	1	2	2	0	6	6	1	4	3	2	2	0	2	0	2	0	0	0	1	1	7	0
AC006487.1	1	0	10	2	2	2	3	2	0	2	0	0	9	7	7	6	2	7	5	13	6	17	9	14
AC006487.2	0	0	0	0	0	0	0	0	0	0	0	0	0	0	1	0	0	0	0	0	0	0	0	0
AC006499.1	0	0	0	0	0	0	0	0	0	0	0	0	0	0	0	0	0	0	0	0	0	0	0	0
AC006499.2	0	0	0	0	0	0	0	0	0	0	0	0	0	0	0	0	0	0	0	0	0	0	0	0
AC006499.3	0	0	0	0	0	0	0	0	0	0	0	0	0	0	0	0	0	0	0	0	0	0	0	0
AC006499.4	0	0	0	0	0	0	0	0	0	0	0	0	0	0	0	0	0	0	0	0	0	0	0	0
AC006499.5	0	0	0	0	0	0	0	0	0	0	0	0	0	0	0	0	0	0	0	0	0	0	0	0
AC006499.6	0	0	0	0	0	0	0	0	0	0	0	0	0	0	0	0	0	0	0	0	0	0	0	0
AC006499.7	0	0	0	0	0	0	0	0	0	0	0	0	0	0	0	0	0	0	0	0	0	0	0	0
AC006499.8	0	0	0	0	0	0	0	0	0	0	0	0	0	0	0	0	0	0	0	0	0	0	0	0
AC006504.1	4	1	6	2	1	4	6	6	3	3	5	0	8	10	10	5	7	11	7	5	8	24	6	2
AC006504.2	0	0	0	0	0	0	0	0	0	0	0	0	0	0	0	0	0	0	0	0	0	0	0	0
AC006504.3	0	0	0	0	0	0	0	0	0	0	0	0	0	3	0	1	0	1	0	0	0	3	1	4
AC006504.4	0	0	0	0	0	0	0	0	0	0	0	0	0	0	0	0	0	0	0	0	0	0	0	0
AC006504.5	85	98	114	67	70	83	100	122	116	121	147	89	123	156	118	120	152	182	170	172	141	171	146	151
AC006504.6	0	0	0	0	0	0	0	0	0	0	0	0	1	0	0	2	0	0	0	0	0	0	0	0
AC006504.8	41	28	35	31	26	50	29	24	39	66	59	37	77	56	60	72	75	124	80	77	102	92	65	71
AC006509.1	3	0	0	0	0	0	0	1	0	0	0	1	0	0	0	2	0	0	0	0	0	0	0	0
AC006509.2	0	0	0	0	0	0	0	0	0	0	0	0	0	0	0	0	0	0	0	0	0	0	0	0
AC006511.1	0	0	0	1	1	0	0	1	1	0	0	0	0	0	0	0	0	0	0	0	0	0	0	0
AC006511.2	3	2	2	2	5	2	5	2	5	5	3	3	0	2	0	2	0	3	0	0	1	0	2	0
AC006511.3	1	5	3	4	3	8	6	7	6	5	9	4	3	7	4	3	6	8	2	5	4	2	16	12
AC006511.5	0	0	0	0	0	0	0	0	0	0	0	0	2	0	0	0	0	0	0	0	0	0	0	0
AC006512.1	0	0	1	0	2	0	0	0	0	0	0	0	0	2	0	3	0	0	0	0	1	9	0	2
AC006512.2	0	0	0	0	0	0	0	0	0	0	0	0	0	0	0	0	0	0	0	0	0	0	0	0
AC006517.1	0	0	0	0	0	0	0	0	0	0	0	0	0	0	0	0	0	0	0	0	0	0	0	0
AC006518.1	0	0	0	0	0	0	0	0	0	0	0	0	0	0	0	0	1	0	1	0	0	2	1	0
AC006518.2	0	10	7	1	2	0	8	2	0	12	0	5	3	2	0	3	2	8	13	7	1	14	4	6
AC006529.1	0	0	0	0	1	0	0	1	0	0	0	0	0	0	0	0	0	0	1	3	0	0	0	0
AC006530.1	0	0	0	0	0	0	0	0	0	0	0	0	0	0	0	0	0	1	0	0	0	0	0	0
AC006538.1	5	10	7	5	8	7	12	13	14	11	17	18	43	41	44	36	46	31	34	81	45	43	41	55
AC006538.2	0	0	0	0	0	0	0	0	0	0	0	0	0	0	0	0	0	0	0	0	0	0	0	0
AC006538.3	0	0	9	0	0	2	0	1	0	1	2	0	0	0	0	0	0	0	0	0	2	0	0	0
AC006539.1	0	0	5	1	1	0	1	1	1	1	3	3	0	0	0	0	0	0	0	1	0	0	0	0
AC006539.2	0	0	0	0	0	0	0	0	0	0	0	0	0	0	0	0	0	0	0	0	0	0	0	0
AC006539.3	0	0	0	0	0	0	0	0	0	0	0	0	0	0	0	0	0	0	0	0	0	0	0	0
AC006547.1	15	16	15	6	18	9	15	13	13	17	24	19	31	45	38	31	47	52	39	86	46	25	25	43
AC006547.2	0	0	0	0	0	0	0	0	0	0	0	0	0	0	0	0	0	0	0	0	0	0	0	0
AC006547.3	0	0	0	0	0	0	0	0	0	0	0	0	0	0	0	0	0	0	0	0	0	0	0	0
AC006548.1	0	0	0	0	0	0	0	0	0	0	0	0	0	0	0	0	0	0	0	0	0	0	0	0
AC006548.2	0	0	0	0	0	0	0	0	0	0	0	0	0	0	0	0	0	0	0	0	0	0	0	0
AC006548.3	0	0	0	0	0	0	0	0	0	0	0	0	0	0	0	0	0	0	0	0	0	0	0	0
AC006557.1	0	0	2	0	0	3	1	0	2	1	0	1	0	0	0	0	0	0	0	0	0	5	0	1
AC006557.2	0	0	0	0	0	0	0	0	0	0	0	0	0	0	0	0	0	0	0	0	0	0	0	0
AC006557.3	0	0	0	0	0	0	0	0	0	0	0	0	0	0	0	0	0	0	0	0	0	0	0	0
AC006557.4	0	0	0	0	0	0	0	0	0	0	0	0	0	0	0	0	0	0	0	0	0	0	0	0
AC006557.5	0	0	0	0	0	0	0	0	0	0	0	0	0	0	0	0	0	0	0	0	0	7	0	0
AC006557.6	0	0	0	0	0	0	0	0	0	0	0	0	1	1	0	0	0	1	0	0	0	0	0	0
AC006566.1	0	1	0	0	0	0	0	0	0	0	0	0	0	1	0	0	0	0	0	0	0	0	0	0
AC006581.1	0	0	0	0	0	0	0	0	0	1	0	0	0	1	0	0	0	0	0	0	0	0	0	4
AC006581.2	3	4	3	0	0	8	8	10	6	17	8	6	1	1	1	2	7	2	3	6	3	1	4	2
AC006600.1	0	0	0	0	0	0	0	0	0	0	0	0	0	0	0	0	0	0	0	0	0	0	0	0
AC006600.2	0	0	0	0	0	0	0	0	0	0	0	0	0	0	1	0	2	0	2	3	1	1	2	2
AC006840.1	0	0	0	0	0	0	0	0	0	0	0	0	0	0	0	0	0	0	0	0	0	0	0	0
AC006924.1	0	0	0	0	0	0	0	0	0	0	0	0	0	0	0	0	0	0	0	0	0	0	0	0
AC006927.1	2	2	0	0	0	0	0	0	0	0	0	0	0	0	0	0	0	0	1	0	0	0	0	0
AC006927.2	0	0	0	0	0	0	0	0	0	0	0	0	0	0	0	0	0	0	0	0	0	0	0	0
AC006927.3	0	1	0	0	1	0	0	0	0	0	0	0	1	2	5	0	3	0	1	6	1	0	0	2
AC006927.4	0	0	0	0	0	0	0	1	0	0	0	0	0	2	2	1	0	0	2	0	0	1	4	1
AC006927.5	0	0	0	0	0	0	0	0	0	0	0	0	0	0	0	0	0	0	0	0	0	0	0	0
AC006942.1	0	0	0	0	0	0	0	0	0	0	0	0	0	0	0	0	0	0	0	0	0	0	0	0
AC006946.1	0	0	0	0	0	0	0	0	0	0	0	0	0	0	0	1	0	0	0	0	0	0	0	0
AC006946.2	0	0	0	0	0	0	0	0	0	0	0	0	0	0	0	0	0	0	0	0	0	0	0	0
AC006946.3	0	0	0	0	0	0	1	0	0	0	0	0	0	0	0	0	0	0	0	0	0	0	0	0
AC006947.1	0	0	0	0	0	0	0	0	0	3	0	0	0	0	0	0	0	0	0	0	0	0	0	0
AC006960.1	0	0	0	0	0	0	0	0	0	0	0	0	0	0	0	0	0	0	4	0	1	1	1	1
AC006960.2	0	0	0	0	0	0	0	0	0	0	0	0	0	0	0	0	0	0	0	0	0	0	0	0
AC006960.3	1	0	0	0	0	0	0	0	0	0	4	0	1	3	8	2	1	12	1	4	0	2	6	6
AC006963.1	1	0	5	0	4	0	1	2	2	4	0	0	17	16	19	10	10	10	11	17	22	35	22	27
AC006965.1	0	0	0	0	0	0	0	0	0	0	0	0	0	0	0	0	0	0	0	0	0	0	0	0
AC006967.1	0	0	0	0	0	0	0	0	0	0	0	0	0	0	0	0	0	0	0	0	0	0	0	0
AC006967.2	0	0	0	0	0	0	0	0	0	0	0	0	0	0	0	0	0	0	0	0	0	0	0	0
AC006967.3	0	0	0	0	1	0	1	0	0	0	0	0	0	0	0	0	0	0	0	0	0	0	0	0
AC006970.1	0	0	0	0	0	0	0	0	0	0	0	1	0	0	0	0	0	0	0	0	0	0	0	0
AC006970.2	0	0	0	0	0	0	0	0	0	0	0	0	0	0	0	0	0	0	0	0	0	0	0	0
AC006971.1	0	1	1	1	0	2	1	0	0	1	1	0	1	2	0	1	0	0	1	1	2	0	0	2
AC006974.1	0	0	0	0	0	0	0	0	0	0	0	0	1	3	1	5	2	2	0	7	0	7	10	5
AC006974.2	0	0	0	0	0	0	0	0	0	0	0	0	0	0	0	0	0	0	0	0	1	0	0	0
AC006978.1	22	33	35	25	25	24	28	27	30	38	39	57	48	40	54	37	45	49	63	77	37	99	103	94
AC006978.2	1	0	0	0	0	0	0	0	0	0	0	0	0	0	0	0	0	0	0	0	0	0	0	0
AC006986.1	0	0	0	0	0	0	0	0	0	0	0	0	0	0	0	0	0	0	0	0	0	0	0	0
AC006987.4	0	0	0	0	0	0	0	0	0	0	0	0	0	0	0	0	0	0	0	0	0	0	0	0
AC006989.1	0	0	0	0	0	0	0	0	0	0	0	0	0	0	0	0	0	0	0	0	0	0	0	0
AC006994.1	0	0	0	0	0	0	0	0	0	0	0	0	0	0	0	0	0	0	0	0	0	0	0	0
AC006994.2	3	1	8	1	7	3	4	11	4	6	8	9	0	4	1	11	5	4	5	4	3	2	1	7
AC007000.1	0	0	1	0	0	0	0	0	0	0	0	1	0	0	1	0	0	2	0	0	3	0	0	0
AC007000.2	0	0	0	0	0	0	0	0	0	0	0	0	0	0	0	0	0	1	0	0	0	2	0	2
AC007000.3	0	0	0	0	0	0	0	0	0	0	0	0	0	0	0	0	0	0	0	0	0	0	0	0
AC007001.1	15	12	8	7	4	10	26	26	20	16	10	4	0	0	2	0	0	0	0	0	0	2	0	0
AC007003.1	0	0	0	0	0	0	0	0	0	0	0	0	0	0	0	0	0	0	0	0	0	0	0	0
AC007009.1	0	0	0	0	0	0	0	0	0	0	0	0	0	0	0	0	0	0	0	0	0	0	0	0
AC007012.1	0	0	0	0	0	0	0	0	0	0	0	0	0	0	0	0	0	0	0	0	0	0	0	0
AC007012.2	0	0	0	0	0	0	0	0	0	0	0	0	0	0	0	0	0	0	0	0	0	0	0	0
AC007014.1	0	0	0	3	0	0	0	3	0	0	0	0	2	0	0	0	0	0	0	2	0	0	0	2
AC007014.2	2	5	7	3	3	2	4	5	3	3	11	1	0	0	0	0	0	1	0	0	0	0	0	0
AC007016.1	0	0	0	0	0	0	0	0	0	0	0	0	0	0	0	0	0	0	0	0	0	0	0	0
AC007029.1	0	0	1	0	0	0	2	2	0	0	0	1	0	0	0	0	0	0	0	5	1	0	0	1
AC007032.1	0	3	0	0	1	1	2	0	3	6	4	15	16	5	3	12	3	9	8	13	8	4	8	13
AC007036.1	0	0	0	0	0	0	0	0	0	0	0	0	1	0	0	0	3	0	0	0	0	0	0	0
AC007036.2	0	0	0	0	0	0	1	0	0	0	0	0	0	0	6	0	0	0	0	0	1	1	2	4
AC007036.3	0	0	0	0	0	0	0	0	0	0	0	0	0	0	0	0	0	0	0	0	0	0	0	0
AC007038.1	0	2	5	0	2	0	2	1	0	1	0	1	2	1	0	1	1	2	3	5	4	1	3	1
AC007038.2	3	5	10	2	3	8	2	6	2	8	12	4	6	14	10	7	12	11	10	8	10	11	13	9
AC007040.1	0	0	0	0	0	0	0	0	0	0	0	0	0	0	0	0	0	0	0	0	0	0	0	0
AC007040.2	0	0	0	0	0	0	0	0	0	0	0	0	2	0	0	1	0	0	0	0	0	0	0	0
AC007041.1	0	0	1	1	0	0	0	0	0	0	1	0	0	0	1	0	0	2	0	0	0	1	0	0
AC007064.1	0	0	0	0	0	0	0	0	0	0	0	0	0	0	0	0	0	0	0	0	0	0	0	0
AC007064.2	0	0	0	0	0	0	0	0	0	0	0	0	0	0	0	0	0	0	0	0	0	0	0	0
AC007064.3	0	0	0	0	0	0	0	0	0	0	0	0	0	0	0	0	0	0	0	0	0	0	0	0
AC007064.4	0	0	0	0	0	0	0	0	0	0	0	0	0	0	0	0	0	0	0	0	0	0	0	0
AC007066.1	2	0	0	0	0	0	1	0	1	0	0	0	0	0	0	0	0	0	0	1	0	0	0	0
AC007066.2	19	5	10	2	19	8	12	18	26	13	23	17	19	21	13	16	14	25	20	23	17	28	31	33
AC007068.1	0	0	0	0	0	0	0	0	0	0	0	0	0	0	0	0	0	0	0	0	0	0	0	0
AC007068.2	0	0	0	0	0	0	0	0	0	0	0	0	0	0	0	0	0	0	0	0	0	0	0	0
AC007091.1	0	0	2	0	0	0	0	0	0	0	0	2	0	0	0	0	0	0	0	0	0	0	1	2
AC007098.1	0	0	0	0	0	0	0	0	0	0	0	0	0	0	0	1	0	0	0	0	0	0	0	0
AC007099.1	0	0	0	0	0	0	0	0	0	0	0	0	0	0	0	0	0	0	0	0	0	0	0	0
AC007099.2	0	0	0	0	0	0	0	0	0	0	0	0	0	0	0	0	0	0	0	0	0	0	0	0
AC007100.1	0	0	0	0	0	0	0	0	0	0	0	0	0	0	0	0	0	0	0	0	0	0	0	0
AC007106.1	0	3	2	0	1	0	0	0	1	2	2	3	0	2	0	1	0	0	0	0	0	0	0	0
AC007114.1	3	8	2	8	9	4	7	5	5	3	11	3	14	5	11	13	19	16	20	18	12	12	13	10
AC007114.2	0	0	0	0	0	0	0	0	0	0	0	0	0	0	0	0	0	0	1	0	0	0	0	0
AC007115.1	0	0	0	0	0	0	0	0	0	0	0	0	0	0	0	0	0	0	0	0	0	0	0	0
AC007126.1	0	0	0	0	0	0	0	0	0	0	0	0	0	0	0	0	0	0	0	0	0	0	0	0
AC007128.1	2	0	0	0	0	0	0	4	0	0	1	0	0	0	0	0	2	0	0	0	0	0	0	0
AC007128.2	0	0	0	0	2	0	0	0	2	0	0	0	0	0	0	0	0	0	1	0	0	0	0	0
AC007136.1	0	0	0	0	0	0	0	0	0	0	0	0	0	0	0	0	0	0	0	0	0	0	0	0
AC007151.1	0	0	0	0	0	0	0	0	0	0	0	0	0	0	0	0	0	0	0	0	0	0	0	0
AC007159.1	3	0	0	1	0	1	0	0	0	1	2	1	0	0	0	0	0	0	0	0	0	0	0	0
AC007160.1	0	0	0	0	0	0	0	0	0	0	0	0	0	0	0	0	0	0	0	0	0	0	0	0
AC007161.1	0	0	0	0	0	0	0	0	1	4	0	0	1	2	0	0	0	0	0	0	0	1	0	1
AC007161.2	0	0	0	0	0	0	0	0	0	0	0	0	0	0	0	0	0	0	0	0	0	0	0	0
AC007161.3	0	0	0	0	0	0	0	0	0	0	0	0	0	0	0	0	0	0	0	0	0	0	0	0
AC007163.1	0	0	0	0	0	0	0	0	0	0	0	0	0	0	0	1	0	0	1	0	0	0	0	0
AC007179.1	0	0	0	0	0	0	0	0	0	0	0	0	0	0	0	0	0	0	0	0	0	0	0	0
AC007179.2	16	13	40	13	10	10	12	18	20	15	30	16	0	0	0	0	0	0	0	0	0	0	0	0
AC007179.3	0	0	0	0	0	0	0	0	0	0	0	0	0	0	0	0	0	0	0	0	0	0	0	0
AC007182.1	0	0	0	0	0	0	0	0	0	0	0	0	0	0	0	0	0	0	0	0	0	0	0	0
AC007182.2	2	7	7	1	1	1	6	6	8	4	7	7	0	0	1	2	1	1	1	3	4	0	1	0
AC007191.1	49	43	39	14	52	43	50	55	44	55	65	57	35	30	20	8	3	20	22	18	10	15	27	44
AC007192.1	0	0	0	0	0	0	0	0	0	0	0	0	0	0	0	0	0	0	0	0	0	0	0	0
AC007192.2	0	0	0	0	0	0	0	0	0	0	0	0	0	0	0	0	0	0	0	0	0	0	0	0
AC007193.1	0	0	0	0	0	0	0	0	0	0	0	0	0	0	0	0	0	0	0	0	0	0	0	0
AC007193.2	1	0	0	0	0	0	0	0	0	0	1	0	0	0	0	0	0	0	0	0	0	0	0	0
AC007193.3	0	0	0	0	0	0	0	4	0	0	0	0	0	3	0	0	3	1	0	0	0	0	0	1
AC007204.1	0	0	0	0	0	0	1	0	0	0	2	0	0	0	0	0	0	0	0	0	0	0	0	0
AC007204.2	0	0	0	0	0	0	0	0	0	0	0	0	0	0	0	0	0	0	0	0	0	0	0	0
AC007207.1	0	5	0	0	0	0	0	0	0	0	0	0	0	0	0	0	0	0	0	0	0	0	0	0
AC007207.2	19	9	32	26	15	17	15	16	19	40	44	29	0	0	0	1	0	0	0	0	0	0	0	0
AC007215.1	0	0	0	0	0	0	0	0	0	0	0	0	0	0	0	0	0	0	0	0	0	0	0	0
AC007216.1	0	0	0	0	0	0	0	0	0	0	0	0	0	0	0	0	0	0	0	0	0	0	0	0
AC007216.2	0	1	0	0	0	0	0	2	0	0	0	0	0	0	0	0	0	0	0	1	0	0	0	0
AC007216.3	0	10	9	2	7	5	6	10	15	17	5	9	4	4	3	0	2	8	14	11	4	11	4	3
AC007216.4	3	2	2	0	3	0	2	5	2	1	3	6	0	1	0	0	2	0	0	5	2	1	23	5
AC007216.5	0	0	0	0	0	0	0	0	0	0	0	0	0	0	0	0	0	0	0	0	0	0	0	0
AC007218.1	13	16	33	20	24	15	29	32	40	45	38	53	0	3	0	4	2	0	3	0	0	0	0	0
AC007218.2	0	0	0	3	3	1	0	1	0	0	0	2	0	0	0	0	0	0	0	0	0	0	0	0
AC007220.1	0	0	0	0	0	0	0	0	0	0	0	0	0	3	0	0	0	0	0	1	0	0	1	5
AC007221.1	0	1	0	0	1	0	0	0	2	0	2	0	0	0	0	0	0	1	2	1	0	0	0	0
AC007221.2	0	0	0	0	0	0	0	0	0	0	0	0	0	0	0	0	0	0	0	0	0	0	0	0
AC007223.1	0	0	0	0	0	0	0	0	0	0	0	0	0	0	0	0	0	0	0	0	0	0	0	0
AC007224.1	0	0	0	0	0	0	0	0	0	0	0	0	0	0	0	0	0	0	0	0	0	0	0	0
AC007224.2	0	0	0	0	0	0	0	0	0	0	0	0	1	0	0	0	1	0	0	0	0	0	0	0
AC007225.1	5	1	0	0	0	0	0	0	0	3	2	0	0	0	0	0	0	0	0	0	1	2	0	0
AC007225.2	0	0	0	0	0	0	0	0	0	0	0	0	0	0	0	0	0	0	0	0	0	0	0	0
AC007229.1	10	3	3	9	6	3	1	7	4	0	5	37	4	6	3	10	0	11	0	4	5	6	6	4
AC007237.1	0	0	0	0	0	0	0	0	0	0	0	0	0	0	0	0	0	0	0	0	0	0	0	0
AC007238.1	3	2	4	2	0	6	1	2	3	4	4	3	5	4	7	2	4	3	6	12	4	5	3	2
AC007241.1	0	0	0	0	0	0	0	0	0	0	0	0	0	0	0	0	0	0	0	0	0	0	0	0
AC007249.2	2	8	6	1	3	7	9	12	5	8	16	0	8	3	2	10	5	5	9	20	10	8	3	6
AC007250.1	1	4	18	1	7	9	4	0	6	14	16	8	0	0	5	4	0	0	1	1	0	3	3	0
AC007253.1	0	0	0	0	0	0	0	0	0	0	0	0	0	0	0	0	0	1	0	0	0	0	0	1
AC007255.1	0	0	0	0	1	1	9	0	4	0	0	1	1	2	0	4	2	1	0	0	5	0	0	2
AC007255.2	0	0	0	0	0	0	0	0	0	0	0	0	0	0	0	0	0	0	0	0	0	0	0	0
AC007256.1	3	2	0	1	2	0	0	4	4	1	1	1	5	5	9	3	11	8	3	8	9	2	7	3
AC007262.1	0	0	0	0	0	0	0	0	0	0	0	0	0	0	0	0	0	0	0	0	0	0	0	0
AC007262.2	0	0	0	0	0	0	0	0	2	1	0	0	0	3	2	6	4	0	6	1	5	5	3	2
AC007271.1	0	0	0	0	0	0	0	0	0	0	0	0	0	0	0	0	0	0	0	0	0	0	0	0
AC007272.1	0	0	0	0	0	0	0	0	0	0	0	0	1	0	0	0	0	0	0	0	0	0	0	0
AC007274.1	0	0	0	0	0	0	0	0	0	0	0	0	0	0	0	0	0	0	0	0	0	0	0	0
AC007274.2	0	0	0	0	0	0	0	0	0	0	0	0	0	0	0	0	0	0	0	0	0	0	0	0
AC007274.3	0	0	0	0	0	1	0	0	0	0	0	0	0	0	0	0	0	0	0	0	0	0	0	0
AC007275.1	0	0	0	0	0	0	0	0	0	0	0	0	0	0	0	0	0	0	0	0	0	0	0	0
AC007277.1	0	0	0	2	0	0	0	0	0	0	0	0	2	0	0	0	0	0	0	0	0	0	0	0
AC007278.1	0	0	0	0	0	0	0	0	0	0	0	0	0	0	0	0	0	0	0	0	0	0	0	0
AC007278.2	0	0	0	0	0	0	0	0	0	0	0	0	0	0	0	0	0	0	0	1	0	0	0	0
AC007279.1	4	0	4	1	0	0	1	1	0	1	0	0	0	0	0	0	0	1	0	2	0	0	0	0
AC007283.1	0	0	0	0	0	0	0	0	0	0	0	0	0	0	0	0	0	0	0	0	0	0	0	0
AC007283.2	0	0	0	0	0	0	0	0	0	0	0	0	0	0	0	0	0	0	0	0	0	0	0	0
AC007285.1	2	0	3	3	0	1	3	0	1	0	1	1	18	20	4	5	9	13	8	14	9	17	3	3
AC007285.2	0	0	0	0	0	0	0	0	0	0	0	0	0	0	0	0	0	0	2	0	0	0	0	0
AC007292.1	14	7	9	3	5	6	9	8	14	9	15	22	38	14	37	24	6	25	24	30	23	17	28	22
AC007292.2	2	4	2	0	3	0	6	6	7	4	3	6	0	3	4	3	13	11	3	16	8	14	2	15
AC007292.3	2	0	0	0	0	0	0	0	0	0	0	0	0	0	0	0	0	0	0	0	0	2	1	0
AC007298.1	0	0	0	0	0	0	0	0	1	0	0	0	0	3	0	0	0	0	0	0	0	0	0	0
AC007298.2	0	0	0	0	0	0	0	0	0	0	0	0	0	0	0	0	0	0	0	0	2	0	0	0
AC007308.1	0	0	0	0	0	0	0	0	0	0	0	0	0	0	0	0	0	0	0	0	0	0	0	0
AC007312.1	0	0	0	0	0	0	0	0	0	0	0	0	0	0	0	0	0	0	0	0	0	0	0	0
AC007314.1	0	0	0	0	0	0	0	0	2	0	1	2	0	0	0	0	0	0	0	0	0	0	0	0
AC007318.1	10	11	8	7	10	10	7	9	6	10	10	13	8	4	4	17	1	14	3	5	1	2	5	7
AC007318.2	2	3	4	2	0	1	0	4	4	3	1	0	13	14	11	11	7	12	5	15	5	8	11	16
AC007319.1	0	1	6	1	2	1	1	1	0	1	0	5	0	0	0	4	2	0	2	1	0	2	0	0
AC007322.1	0	0	0	0	0	0	0	0	0	0	0	0	0	0	0	0	0	0	0	0	0	0	0	0
AC007322.2	0	0	0	0	0	0	0	0	0	0	0	0	0	0	0	0	0	0	0	0	0	0	0	0
AC007322.3	0	0	0	0	0	0	0	0	0	0	0	0	0	0	0	0	0	0	0	0	0	0	0	0
AC007322.4	0	0	0	0	0	0	0	0	0	0	0	0	0	0	0	0	0	0	0	0	0	0	0	0
AC007325.1	0	0	0	0	0	0	0	0	0	0	0	0	0	0	0	0	0	0	0	0	0	0	0	0
AC007325.2	1	2	1	1	3	5	3	4	3	0	5	11	0	0	0	0	0	0	0	0	0	0	0	0
AC007325.3	0	0	0	0	0	0	0	0	0	0	0	0	0	0	0	0	0	0	0	1	0	0	0	0
AC007325.4	10	11	22	9	15	17	8	19	27	27	17	16	56	72	49	47	66	62	79	85	56	77	72	75
AC007326.1	0	0	0	0	0	0	0	0	2	0	0	0	0	0	7	0	5	0	0	0	0	0	0	0
AC007326.2	0	1	0	0	0	0	0	0	0	0	1	0	0	0	0	0	0	0	0	0	0	0	0	0
AC007326.4	0	0	0	0	0	0	0	1	2	0	4	1	0	7	5	1	1	0	2	1	1	4	3	1
AC007326.5	0	0	0	0	0	0	0	0	0	0	0	0	0	0	0	0	0	0	0	0	0	0	0	0
AC007326.6	0	0	1	0	0	0	0	0	2	0	1	0	0	0	0	0	0	0	0	0	0	0	0	0
AC007327.1	0	0	0	0	0	0	0	0	0	0	0	0	0	0	0	0	0	0	0	0	0	0	0	0
AC007327.2	0	0	0	0	0	0	0	0	0	0	0	0	0	0	0	0	0	0	0	0	0	0	0	0
AC007333.1	0	0	0	0	0	0	0	0	0	0	0	0	0	0	0	0	0	0	0	0	0	0	0	0
AC007333.2	0	0	0	0	0	0	0	0	0	0	0	0	0	0	0	0	0	0	0	0	0	0	0	0
AC007336.1	2	0	0	0	3	2	5	0	0	1	0	2	0	0	0	0	0	0	0	0	0	0	1	0
AC007336.2	0	0	0	0	0	0	0	0	0	0	0	0	0	0	0	0	0	0	0	0	0	0	0	0
AC007336.3	0	0	0	0	0	0	0	0	0	0	0	0	0	0	0	0	0	0	0	0	0	3	0	0
AC007342.1	0	2	4	2	3	1	4	1	4	3	0	0	0	0	0	1	3	1	6	2	0	2	4	13
AC007342.2	0	0	0	0	0	0	0	0	0	0	0	0	0	0	0	0	0	0	0	0	0	0	0	0
AC007342.3	0	0	0	0	0	0	0	0	0	0	0	0	0	0	0	0	0	0	0	0	0	0	0	0
AC007342.4	0	0	0	0	0	0	0	0	0	0	0	0	0	0	0	0	0	0	0	0	0	0	0	0
AC007342.5	0	0	4	0	1	3	0	0	0	0	0	0	0	0	0	3	0	0	0	0	0	0	0	0
AC007342.6	0	0	0	0	0	1	0	0	0	0	0	0	0	0	1	0	0	0	1	0	0	0	0	0
AC007342.7	2	0	1	3	0	2	1	2	4	3	4	4	6	2	1	6	2	5	8	0	3	3	6	6
AC007342.8	0	0	0	0	0	0	0	0	0	0	0	0	0	0	0	0	0	0	0	0	0	0	0	0
AC007342.9	0	0	0	0	0	0	0	0	0	0	0	0	0	0	0	0	0	0	0	0	0	0	0	0
AC007344.1	1	3	0	0	8	3	0	1	0	2	5	4	0	0	0	0	0	0	0	0	0	0	0	0
AC007346.1	0	0	0	0	0	0	0	0	0	0	0	0	0	0	0	0	0	0	0	0	0	0	0	0
AC007346.2	0	0	0	0	0	0	0	0	0	0	0	0	0	0	0	0	0	0	0	0	0	0	0	0
AC007347.1	0	2	0	0	0	0	1	2	0	1	0	0	5	1	0	0	0	3	1	1	1	1	1	0
AC007347.2	0	0	0	0	0	0	0	0	0	0	0	0	0	0	0	0	0	0	0	0	0	0	0	0
AC007349.1	0	0	0	0	0	0	0	0	0	0	0	0	0	0	0	0	0	0	0	0	0	0	1	0
AC007349.2	0	0	0	0	0	0	0	0	1	0	0	0	1	0	0	0	0	0	0	0	0	1	0	0
AC007349.3	0	0	1	0	0	0	0	0	0	0	0	0	0	0	0	1	0	1	0	0	0	0	0	0
AC007349.4	0	0	0	0	0	0	0	0	0	0	0	0	0	0	0	0	0	0	1	0	0	0	2	0
AC007359.1	0	0	0	0	0	0	0	0	0	0	0	0	0	0	0	0	0	0	0	0	0	0	0	0
AC007362.1	0	1	0	0	0	0	0	0	0	0	0	0	0	0	0	0	0	0	0	0	0	0	0	0
AC007363.1	0	0	0	0	0	0	0	0	0	0	0	0	0	0	0	0	0	0	0	0	0	0	0	0
AC007364.1	2	1	0	3	0	0	1	2	1	4	5	12	7	5	3	6	1	7	1	3	3	0	2	4
AC007365.1	1	1	0	0	0	0	1	1	1	1	3	2	2	0	0	0	0	0	3	1	0	6	0	0
AC007365.2	1	0	0	0	0	0	0	0	0	0	0	0	0	0	0	0	0	0	0	0	0	0	0	0
AC007368.1	0	0	0	0	0	0	0	0	0	0	0	0	0	0	0	0	0	0	0	0	0	0	0	0
AC007368.2	0	0	0	0	0	0	0	0	0	0	0	0	0	0	0	0	0	0	0	0	0	0	0	0
AC007370.1	0	0	0	1	0	1	1	0	0	4	0	0	0	0	4	0	0	0	2	0	0	0	0	4
AC007370.2	0	0	2	0	0	0	0	0	3	0	1	0	1	1	0	0	2	1	1	1	1	1	4	1
AC007375.1	0	0	0	0	0	0	0	1	0	0	0	0	0	3	0	0	0	0	0	0	0	0	0	0
AC007375.2	0	0	0	0	0	0	0	0	0	0	0	0	0	0	0	0	0	0	0	0	0	0	0	0
AC007375.3	6	8	7	6	0	13	5	0	11	15	12	22	10	5	5	2	2	2	6	6	3	10	3	2
AC007376.1	0	0	0	0	0	0	0	0	0	0	0	0	0	0	0	0	0	0	0	0	0	0	0	0
AC007376.2	0	0	0	0	0	0	0	0	0	0	0	0	0	0	0	0	0	0	0	0	0	0	0	0
AC007378.1	0	0	0	0	0	0	0	0	1	0	0	0	0	0	0	0	0	0	0	0	0	0	0	0
AC007381.1	0	1	2	0	0	0	1	0	0	1	1	0	0	0	0	0	0	3	0	0	0	0	0	0
AC007382.1	0	0	0	0	0	0	0	0	0	0	0	0	0	0	0	0	0	0	0	0	0	0	0	0
AC007383.1	1	0	0	0	0	0	0	0	0	3	0	2	0	0	0	0	0	1	0	0	0	0	0	0
AC007383.2	16	19	18	35	16	16	23	26	21	4	32	49	37	41	37	46	14	45	23	46	40	65	56	37
AC007383.3	0	0	0	0	0	0	0	0	0	0	0	0	0	0	0	0	0	0	0	0	0	0	0	0
AC007383.4	0	0	0	0	0	0	0	0	0	0	0	0	0	0	0	0	0	0	1	0	0	0	0	0
AC007386.1	0	0	0	0	0	0	0	0	0	0	0	0	2	1	3	2	1	1	1	2	2	1	1	1
AC007387.1	0	0	0	0	0	0	0	0	0	0	0	0	0	0	0	0	0	0	0	0	0	0	0	0
AC007388.1	51	61	71	36	56	44	50	66	56	54	49	61	139	126	134	121	163	183	148	178	162	155	167	150
AC007389.1	0	0	1	0	0	0	0	0	0	0	2	0	3	13	5	6	11	11	5	2	5	12	8	14
AC007389.2	0	0	0	0	0	0	0	0	0	0	0	0	0	0	0	0	0	0	6	0	0	1	0	0
AC007389.3	0	2	0	0	0	0	0	0	0	0	0	0	4	0	0	0	0	0	0	0	0	1	0	0
AC007389.4	0	0	0	0	0	0	0	0	0	0	0	0	0	0	0	0	0	0	0	0	0	1	1	0
AC007389.5	8	7	19	0	1	2	10	6	10	14	4	4	8	11	5	11	11	4	2	5	13	5	1	15
AC007390.1	0	0	0	0	0	0	0	0	0	0	0	0	0	1	0	0	0	0	0	0	0	0	0	0
AC007390.2	1	5	2	1	9	2	4	3	8	9	6	9	24	13	21	13	25	18	20	44	29	45	29	34
AC007391.1	1	0	1	0	0	0	0	0	0	0	0	1	0	0	0	0	0	0	0	0	0	0	0	0
AC007394.1	0	0	1	0	0	0	0	0	0	0	0	2	0	0	0	0	0	0	0	0	0	0	0	0
AC007395.1	0	0	0	0	0	0	0	0	0	0	0	0	0	0	0	0	0	0	0	0	0	0	0	0
AC007402.1	1	1	7	3	3	0	0	0	2	0	0	0	1	0	0	1	0	1	0	0	0	0	0	0
AC007403.1	0	0	0	0	0	0	0	0	0	0	0	0	0	0	0	0	0	0	0	0	0	0	0	0
AC007405.1	2	0	0	2	0	1	0	3	0	0	5	0	4	16	4	9	12	6	6	8	15	3	17	4
AC007405.2	6	1	0	0	0	1	0	0	0	0	0	0	3	0	1	2	0	1	0	0	2	0	0	0
AC007406.1	0	0	0	0	0	0	0	0	0	0	0	0	0	0	0	0	0	0	0	0	0	0	0	0
AC007406.2	0	0	0	0	0	0	0	0	0	0	0	0	0	0	2	0	0	0	0	0	0	0	0	0
AC007406.3	1	0	0	0	0	0	0	0	0	1	0	0	10	16	7	6	14	14	18	24	21	19	25	9
AC007406.4	0	0	0	0	0	0	0	0	2	0	0	0	0	0	0	4	0	3	1	5	0	0	2	0
AC007406.5	8	20	25	20	30	29	23	30	30	13	26	46	26	46	19	15	16	40	22	48	35	72	71	55
AC007422.1	0	0	0	0	0	0	0	0	0	0	0	0	0	0	0	0	0	0	0	0	1	0	0	0
AC007422.2	0	0	0	0	0	0	0	0	0	0	0	0	0	0	0	0	0	0	0	0	0	0	0	0
AC007423.1	0	0	0	0	0	0	0	0	0	0	0	0	0	0	0	0	0	0	0	0	0	0	0	0
AC007424.1	0	0	0	0	0	0	0	0	0	0	0	1	3	2	5	3	2	2	0	0	0	5	6	11
AC007431.1	0	0	0	0	0	0	0	0	0	0	0	0	0	0	0	0	0	0	0	0	0	0	0	0
AC007431.2	0	0	0	0	0	0	0	0	0	0	0	0	0	0	0	0	0	0	0	0	0	0	0	0
AC007431.3	0	0	0	0	0	0	0	0	0	0	0	0	0	0	0	0	0	0	0	0	0	0	0	0
AC007435.1	0	0	0	0	0	0	0	0	0	0	0	0	1	1	0	0	1	0	1	0	2	0	0	0
AC007448.1	0	0	0	0	0	0	0	0	0	0	0	0	0	0	0	0	0	0	0	0	0	0	0	0
AC007448.2	0	0	0	0	0	0	0	0	0	0	0	0	0	0	0	0	0	0	0	0	0	0	0	0
AC007448.3	2	0	0	0	0	0	0	1	0	2	0	2	6	7	3	3	0	4	6	2	1	3	8	3
AC007450.1	0	0	0	0	0	0	0	0	0	0	0	0	0	0	0	0	0	0	0	0	0	0	0	0
AC007450.2	0	0	0	0	0	0	0	0	0	0	0	0	0	0	0	0	0	0	0	0	1	0	0	0
AC007450.3	0	0	0	0	0	0	0	0	0	0	0	0	0	0	0	0	0	0	0	0	0	0	0	0
AC007450.4	0	0	0	0	0	0	0	0	0	0	0	0	0	0	0	0	0	0	0	0	0	0	0	0
AC007458.1	0	0	0	0	0	0	0	0	0	0	0	0	0	0	0	0	0	0	0	0	0	0	0	0
AC007463.1	0	6	1	6	3	7	5	7	1	0	2	4	0	0	0	0	0	0	0	0	0	0	0	0
AC007485.1	1	0	1	0	0	0	0	0	1	0	1	0	0	0	0	0	0	0	0	0	0	0	0	0
AC007485.2	27	22	24	23	46	49	29	45	46	75	36	35	138	173	119	107	165	219	218	219	170	157	184	131
AC007490.1	0	0	0	0	0	0	0	0	0	0	0	0	0	0	0	0	0	0	0	0	0	0	0	0
AC007491.1	0	0	0	0	0	0	0	0	0	0	0	0	0	0	0	0	0	0	0	0	0	0	0	0
AC007493.1	2	1	6	1	0	0	0	0	0	1	0	0	0	0	1	0	0	0	0	0	0	0	0	0
AC007493.2	0	1	0	0	0	0	0	0	0	0	0	0	0	0	0	0	0	0	0	0	0	0	0	0
AC007494.1	0	0	0	0	0	0	0	0	0	0	0	0	0	0	0	0	0	0	0	0	0	0	0	0
AC007494.2	1	0	0	2	1	3	5	0	5	2	2	2	5	0	1	0	0	3	3	3	3	9	6	2
AC007494.3	0	0	0	0	2	8	7	4	0	1	1	1	11	0	3	0	3	0	0	2	0	16	7	4
AC007495.1	3	1	2	2	10	0	1	3	0	1	0	0	35	62	59	46	57	71	69	50	65	62	52	67
AC007495.2	0	0	0	0	0	0	0	0	0	0	0	0	0	0	0	0	0	0	0	0	0	0	0	0
AC007496.1	0	0	0	0	0	0	0	0	0	0	0	0	0	0	0	0	0	0	0	0	0	0	0	0
AC007496.2	0	6	0	2	0	3	0	2	3	1	2	0	1	2	1	1	5	1	7	2	1	2	4	3
AC007496.3	0	0	1	0	0	0	0	0	0	0	0	0	0	0	0	0	0	0	0	0	0	0	0	0
AC007497.1	0	8	1	7	9	0	0	0	4	0	4	0	0	5	0	2	0	1	0	4	0	0	2	0
AC007513.1	0	0	0	0	0	0	0	0	0	0	0	0	0	0	0	0	0	0	0	0	0	0	0	0
AC007527.1	0	0	0	0	0	0	0	0	0	0	0	0	0	0	0	0	0	0	0	0	0	0	0	0
AC007527.2	0	0	0	0	0	0	0	0	0	0	0	0	0	0	0	0	0	0	0	0	0	0	0	0
AC007529.1	0	0	0	0	0	0	0	0	0	0	0	0	0	0	1	0	0	0	0	0	0	0	0	0
AC007529.2	0	0	0	0	0	0	0	1	0	1	0	0	0	0	0	0	0	3	0	0	0	0	0	0
AC007533.1	0	0	0	0	0	0	0	0	0	1	0	0	0	0	0	0	0	0	0	0	0	0	0	0
AC007536.1	0	0	0	0	0	0	0	0	0	0	0	2	0	0	0	0	0	0	0	0	0	0	0	0
AC007537.1	12	13	17	9	9	7	14	19	17	20	27	13	7	3	2	2	6	6	2	4	4	7	4	7
AC007537.2	0	0	0	0	0	0	1	0	1	0	0	0	0	0	1	1	0	0	1	0	0	3	0	0
AC007540.1	0	0	0	0	0	1	0	2	0	0	0	0	0	0	3	1	0	0	0	0	0	3	0	0
AC007541.1	2	0	1	3	2	3	2	5	1	5	1	0	32	40	29	19	23	25	24	32	26	52	25	26
AC007546.1	0	0	3	0	1	0	0	0	4	1	0	0	1	0	0	0	3	0	0	0	0	0	0	0
AC007546.2	0	0	0	0	0	0	0	0	0	0	0	0	0	0	0	0	0	0	0	0	0	0	0	0
AC007547.1	1	0	0	2	1	0	0	0	0	0	2	2	0	0	0	0	0	0	0	1	0	0	0	2
AC007547.2	3	0	0	0	0	0	0	0	0	0	0	0	0	0	0	0	0	0	0	0	0	0	0	0
AC007551.1	0	0	0	0	0	0	0	0	0	0	1	0	0	0	0	1	0	0	0	2	0	0	0	0
AC007551.2	0	0	0	0	0	0	0	0	0	0	0	0	0	0	0	0	0	0	0	0	0	0	0	0
AC007552.1	0	0	0	0	0	0	0	0	0	0	0	0	0	0	0	0	0	0	0	0	0	0	0	0
AC007552.2	3	0	0	0	0	0	0	0	0	0	0	0	0	0	0	0	0	0	0	0	0	0	0	0
AC007556.1	0	0	0	0	0	0	0	0	0	0	0	0	0	0	0	0	0	0	0	0	0	0	0	0
AC007557.2	0	0	0	0	0	0	0	0	0	0	0	0	0	0	0	0	0	0	0	0	0	0	0	0
AC007557.3	0	0	1	0	1	0	1	0	0	1	0	0	1	2	5	4	5	0	0	5	4	4	0	0
AC007557.4	0	0	0	0	0	0	0	0	0	0	0	0	0	0	0	0	0	0	0	0	0	0	0	0
AC007559.1	0	0	0	0	0	0	0	0	0	0	0	0	0	0	0	0	0	0	0	0	0	0	0	0
AC007560.1	0	0	0	0	0	0	0	0	0	0	0	0	0	0	0	0	0	0	0	0	0	0	0	0
AC007562.1	0	0	1	0	0	0	0	0	0	0	0	0	0	1	0	1	0	0	0	0	1	0	1	0
AC007563.3	0	0	0	0	0	0	0	0	0	0	0	0	0	0	0	0	0	0	0	0	0	0	0	0
AC007566.1	1	7	6	0	0	0	3	5	2	0	1	7	12	18	7	11	6	21	10	20	15	20	17	19
AC007566.2	0	0	0	0	0	0	0	0	0	0	0	0	0	0	0	0	0	0	0	0	0	0	0	0
AC007568.1	0	0	0	0	0	0	0	0	0	0	0	0	0	0	0	0	0	0	0	0	0	0	0	0
AC007569.1	0	0	0	0	0	0	0	0	0	0	0	0	0	0	0	0	0	2	0	3	0	2	1	0
AC007570.1	0	0	0	0	0	0	0	0	0	0	0	0	0	0	0	1	0	0	0	0	0	0	0	0
AC007595.1	0	0	0	0	0	0	0	0	0	0	0	0	0	0	0	0	0	0	0	0	0	0	0	0
AC007598.1	0	0	0	0	0	0	0	0	0	0	0	0	0	0	0	0	0	0	0	0	0	0	0	0
AC007598.2	0	0	0	0	0	0	0	0	0	0	0	0	0	0	0	0	0	0	0	0	0	0	0	0
AC007598.3	0	0	1	1	0	0	0	0	0	0	0	0	6	0	0	1	0	0	0	1	0	0	1	0
AC007599.1	0	0	0	0	0	0	0	0	0	0	0	0	0	0	0	0	0	0	0	0	0	0	0	0
AC007599.2	1	0	0	0	0	1	0	1	0	1	0	0	0	0	1	1	0	0	0	0	0	0	0	0
AC007601.1	0	0	0	0	0	0	0	0	0	0	2	0	0	0	0	0	0	0	0	0	0	0	0	0
AC007601.2	0	0	0	0	0	0	0	0	0	0	0	0	0	0	0	0	0	0	0	0	0	0	0	0
AC007603.1	0	0	0	0	0	0	0	0	0	0	0	0	0	0	0	0	0	0	0	0	0	0	0	0
AC007603.2	0	0	0	0	0	0	0	0	0	0	0	0	0	0	0	0	0	0	0	0	0	0	0	0
AC007603.3	0	0	0	0	0	0	0	0	0	0	0	0	0	0	0	0	0	0	0	0	0	0	0	0
AC007608.1	0	0	0	0	0	2	0	0	1	4	2	0	0	0	0	0	0	0	0	0	0	0	0	0
AC007608.2	0	0	0	0	0	0	0	0	0	0	0	0	0	0	0	2	0	0	0	0	0	0	0	0
AC007608.3	0	0	0	0	0	0	0	0	0	0	0	2	3	0	1	2	2	2	0	9	3	3	2	0
AC007608.4	0	0	0	0	0	0	0	5	0	3	1	0	0	0	0	0	0	3	0	0	0	0	0	1
AC007610.1	0	0	0	0	0	0	0	0	0	0	0	0	0	0	0	1	0	0	0	0	0	0	0	0
AC007610.2	0	0	0	0	0	0	0	0	0	0	0	0	0	0	0	0	0	0	0	0	0	0	0	0
AC007610.3	0	0	0	0	0	0	0	0	0	0	0	0	0	0	0	0	2	0	0	0	0	0	0	0
AC007610.4	4	0	5	0	0	3	4	4	0	6	1	3	5	1	0	2	1	1	0	0	7	9	2	10
AC007611.1	5	5	9	2	4	6	0	4	12	4	6	2	3	8	4	0	1	2	3	3	0	6	1	11
AC007613.1	2	3	5	0	5	4	0	9	3	9	4	2	0	2	0	0	1	0	0	3	6	4	1	0
AC007614.1	8	7	11	2	10	8	4	17	20	30	7	7	97	109	115	83	83	149	109	175	140	133	96	140
AC007614.2	0	0	0	1	2	1	0	0	0	0	0	1	2	7	1	2	4	0	1	3	3	5	9	2
AC007618.1	0	0	0	0	0	0	0	0	0	2	0	0	2	7	4	3	12	8	1	10	3	6	3	14
AC007619.1	1	1	3	4	1	1	4	4	0	1	1	16	0	1	0	1	1	0	3	0	1	3	1	4
AC007619.2	0	0	0	0	0	0	0	0	0	0	0	0	0	0	0	0	0	0	0	0	0	0	0	0
AC007620.1	0	0	0	0	0	0	0	0	0	0	0	0	0	0	0	0	0	0	0	0	0	0	0	0
AC007620.2	0	0	0	0	0	0	0	0	0	0	0	0	0	0	0	0	0	0	0	0	0	0	0	0
AC007620.3	0	0	0	0	0	1	3	2	0	0	0	0	2	0	1	2	0	0	0	1	0	0	0	0
AC007621.1	1	0	1	1	1	0	1	1	3	0	2	1	3	5	0	4	4	8	0	15	7	0	1	0
AC007622.1	0	0	0	0	0	0	0	0	0	0	0	0	0	0	0	0	1	0	0	1	0	0	0	0
AC007622.2	0	5	15	1	1	7	3	11	4	10	9	2	12	3	6	3	9	0	6	5	8	9	0	4
AC007631.1	0	0	0	0	0	0	0	0	0	0	0	0	0	0	0	0	0	0	0	0	0	0	0	0
AC007637.1	0	0	0	0	0	0	0	0	0	0	0	0	0	0	0	0	0	0	0	0	0	0	0	0
AC007638.1	0	0	0	0	0	0	0	0	0	0	0	0	0	0	0	0	0	0	0	0	0	0	0	0
AC007638.2	0	0	0	0	0	0	0	0	0	0	0	0	0	0	0	0	0	0	0	0	0	0	0	0
AC007639.1	0	0	0	0	0	0	0	0	0	0	0	0	0	0	0	0	0	0	0	0	0	0	0	0
AC007652.1	0	0	0	0	0	0	0	0	0	0	0	0	0	0	0	0	0	0	0	0	0	0	0	0
AC007655.1	0	0	0	0	0	0	0	0	0	0	0	0	0	0	0	0	0	0	0	0	0	0	0	0
AC007656.1	0	0	0	0	0	1	0	0	0	0	0	2	0	0	0	0	0	0	0	0	0	0	0	0
AC007656.2	0	0	0	0	0	0	0	0	0	0	0	0	0	0	0	0	0	0	0	0	1	3	0	0
AC007663.1	0	0	0	0	0	0	0	1	0	0	0	0	0	0	5	0	1	0	0	1	0	2	0	2
AC007663.2	0	0	0	0	0	0	0	0	0	0	0	0	2	0	4	3	1	5	2	3	0	4	6	2
AC007663.3	0	10	0	0	0	0	0	2	5	2	2	0	0	0	0	0	1	1	5	2	0	0	1	2
AC007663.4	0	7	1	0	1	0	0	3	4	1	0	2	2	2	3	4	0	13	6	9	13	7	3	4
AC007666.1	12	2	0	6	6	6	2	6	1	1	8	7	14	0	4	4	12	11	8	18	3	18	10	6
AC007671.1	0	0	1	0	0	0	0	0	0	0	0	0	1	1	7	1	4	1	1	8	2	5	3	8
AC007673.1	0	0	0	0	0	0	0	0	0	0	0	0	1	0	2	0	0	0	3	0	1	0	0	0
AC007677.1	0	0	0	0	0	0	0	0	0	0	0	0	0	0	0	0	0	0	0	0	0	0	0	0
AC007679.1	0	0	0	0	0	0	0	0	0	0	0	0	0	0	0	0	0	0	0	0	0	0	0	0
AC007679.2	0	0	0	0	0	0	0	0	0	0	0	0	0	0	0	0	0	0	0	0	0	0	0	1
AC007681.1	3	1	4	0	0	2	1	0	0	1	5	4	0	0	1	0	0	1	1	0	2	0	0	0
AC007683.1	1	4	0	2	1	2	3	0	1	3	2	0	0	0	0	0	1	2	2	2	0	0	0	0
AC007683.2	0	0	0	0	0	0	0	0	0	0	0	0	0	0	0	0	0	0	0	0	0	0	0	0
AC007684.1	0	0	0	0	0	0	0	0	0	0	0	0	0	0	0	1	0	0	0	3	0	1	5	2
AC007685.1	0	0	1	0	0	0	0	0	0	0	0	0	0	0	0	1	0	0	0	0	0	1	0	0
AC007686.1	3	2	1	6	3	3	3	6	2	3	1	2	2	3	5	1	0	5	1	4	5	1	0	0
AC007686.2	0	0	0	0	0	0	0	0	0	0	0	0	0	0	0	0	0	0	0	0	0	0	0	0
AC007686.3	15	7	13	5	8	4	4	20	16	14	18	10	3	6	10	5	9	13	9	5	2	1	11	12
AC007688.1	0	4	9	1	0	3	1	1	10	3	4	7	2	5	3	1	5	2	0	5	0	1	0	0
AC007688.2	0	0	0	0	0	0	0	0	0	1	0	0	0	0	0	0	0	0	0	0	0	0	0	0
AC007690.1	0	0	0	0	0	0	0	0	0	0	0	0	1	0	0	0	0	0	0	0	0	0	0	0
AC007718.1	0	0	0	0	0	0	0	0	0	0	0	0	0	0	0	0	0	0	0	0	0	0	0	0
AC007728.1	0	0	0	0	0	0	0	0	0	0	0	0	0	0	0	0	0	0	0	0	0	0	0	0
AC007728.2	0	0	0	0	3	0	0	0	4	0	0	0	0	0	0	0	0	0	0	1	0	0	0	0
AC007728.3	0	0	0	0	0	0	0	0	0	0	0	0	0	0	0	0	0	0	0	0	0	0	0	0
AC007731.1	0	0	4	0	0	1	1	3	0	0	3	0	0	0	0	1	0	0	0	0	0	0	0	0
AC007731.2	0	0	0	1	0	0	2	1	0	0	0	0	0	6	0	2	0	1	3	1	0	5	0	2
AC007731.3	0	2	2	0	0	0	0	1	3	2	0	0	0	0	0	0	0	0	0	0	0	0	0	0
AC007731.4	0	0	1	0	0	0	1	7	1	0	0	1	0	0	3	0	0	0	0	0	0	0	0	4
AC007731.5	0	0	0	0	0	0	0	0	0	0	0	0	0	0	0	0	0	0	0	0	0	0	0	0
AC007738.1	2	1	1	1	4	2	5	5	2	6	3	9	6	3	1	1	12	1	2	7	7	11	2	2
AC007741.1	0	0	0	0	0	0	0	0	0	0	0	0	0	0	0	1	0	0	0	4	1	0	0	0
AC007742.1	0	0	0	0	0	0	0	0	0	0	0	0	0	0	0	0	0	0	0	0	0	0	0	0
AC007742.2	0	0	0	0	0	0	0	0	0	0	0	0	0	0	0	0	0	0	0	0	0	0	0	0
AC007743.1	0	0	0	0	0	0	0	0	0	0	0	0	4	3	5	6	0	11	6	6	4	6	5	12
AC007744.1	0	0	0	0	0	0	0	0	0	0	0	0	0	0	0	0	0	0	0	0	0	0	0	0
AC007750.1	0	0	0	0	0	0	0	0	0	0	0	0	1	1	0	4	3	4	1	2	0	0	3	2
AC007751.1	0	0	0	0	0	0	0	0	0	0	0	0	0	0	0	0	0	0	0	0	0	0	0	0
AC007751.2	0	0	0	0	0	0	0	0	0	1	0	0	0	0	0	1	0	0	0	0	0	0	0	0
AC007773.1	15	9	6	5	3	7	5	6	14	14	17	8	0	23	5	4	4	5	7	6	3	4	2	3
AC007780.1	2	0	0	0	2	0	2	0	2	1	1	1	3	0	2	0	0	0	2	7	0	0	0	0
AC007785.1	0	0	0	0	0	0	0	0	0	0	0	0	0	1	0	0	0	0	0	0	0	0	0	0
AC007785.2	0	0	0	0	0	0	0	0	0	0	0	0	0	0	0	0	0	0	0	0	0	0	1	0
AC007785.3	1	1	0	0	1	0	5	1	5	0	4	1	5	13	1	2	7	3	2	5	6	8	3	7
AC007786.1	4	0	0	0	3	0	2	1	0	0	0	2	0	2	0	0	0	0	3	3	2	5	1	0
AC007786.2	0	0	0	0	0	0	0	0	0	0	0	1	0	2	0	0	0	0	3	0	0	0	4	2
AC007786.3	0	0	0	0	0	0	0	0	0	0	0	0	0	1	5	0	0	2	0	0	0	2	0	0
AC007787.1	0	0	0	0	0	0	0	0	0	0	0	0	0	0	0	0	0	0	0	0	0	0	0	0
AC007787.2	0	0	0	0	0	0	0	0	0	0	0	0	0	0	0	0	0	0	0	0	0	0	0	0
AC007790.1	0	0	0	0	0	1	0	0	0	0	0	0	0	0	0	0	0	1	0	0	0	0	0	0
AC007792.1	0	0	0	0	0	0	0	0	0	0	0	0	0	0	0	0	0	1	0	0	0	1	0	0
AC007795.1	0	0	0	0	0	0	0	0	0	0	0	0	0	0	0	0	0	0	0	0	0	0	0	0
AC007823.1	2	1	5	0	1	1	0	1	1	0	0	0	0	8	21	3	4	2	6	1	6	2	8	4
AC007834.1	0	0	0	0	0	0	0	0	0	0	0	0	0	0	0	0	0	0	0	0	0	0	0	0
AC007834.2	0	0	2	3	1	1	2	0	0	0	3	0	0	0	0	0	0	0	0	0	0	0	0	0
AC007842.1	9	1	8	0	2	0	2	1	0	1	6	2	21	22	29	20	29	23	33	16	13	25	33	29
AC007846.1	0	0	0	0	0	0	0	0	0	0	0	0	0	0	0	0	0	0	0	0	0	0	0	0
AC007846.2	0	0	0	0	0	0	0	0	0	0	0	0	0	0	0	0	0	0	0	0	0	0	0	0
AC007848.1	0	0	2	1	0	2	0	0	0	0	0	0	0	0	0	0	0	1	0	0	0	0	0	0
AC007848.2	0	0	0	0	0	3	0	0	0	0	0	0	0	0	0	0	2	0	0	0	0	0	1	0
AC007849.1	0	0	0	0	1	2	0	2	0	0	0	0	0	0	0	0	0	0	0	0	0	0	0	0
AC007849.2	0	0	0	0	0	0	0	0	0	0	0	0	0	0	0	0	0	0	0	0	0	0	0	0
AC007861.1	0	0	0	0	0	0	0	0	0	0	0	0	0	0	0	1	0	0	0	0	0	0	0	2
AC007861.2	0	0	0	0	0	0	0	0	0	0	0	0	0	0	0	0	0	0	0	0	0	0	0	0
AC007876.1	0	0	0	0	0	0	0	0	0	0	0	0	0	0	0	0	0	0	0	0	0	0	0	0
AC007878.1	6	2	2	1	1	7	8	5	3	2	4	1	4	16	10	12	1	7	3	3	10	20	11	4
AC007879.1	0	0	0	0	0	0	0	0	0	0	0	0	1	0	0	0	0	0	0	0	0	0	0	0
AC007879.2	0	0	0	0	0	0	1	0	0	1	0	0	2	3	1	2	1	0	1	1	2	3	4	1
AC007879.3	0	1	1	0	0	0	0	0	1	0	1	0	1	0	0	0	0	0	1	0	2	0	0	3
AC007879.4	0	0	0	0	0	0	0	0	0	0	0	0	0	0	0	0	0	0	0	0	0	0	0	0
AC007881.1	0	0	0	0	0	0	0	0	0	0	0	0	1	0	0	0	1	0	0	0	0	0	0	0
AC007881.2	0	0	0	0	0	0	0	0	0	0	0	0	3	0	0	2	2	0	0	6	1	2	0	0
AC007881.3	0	1	2	0	0	0	1	0	0	8	0	2	0	5	1	1	0	5	3	2	2	0	4	6
AC007899.1	0	1	0	0	0	0	0	0	0	0	0	0	0	0	0	0	0	0	0	0	0	0	0	0
AC007906.1	2	0	0	0	0	0	2	0	0	0	0	2	2	3	2	0	0	0	1	3	3	2	1	4
AC007906.2	18	19	44	17	11	11	10	4	9	16	21	26	0	0	2	0	0	0	0	0	0	2	0	0
AC007907.1	0	0	0	0	0	0	0	0	0	0	0	0	0	0	0	0	0	0	0	0	0	0	0	0
AC007908.1	0	0	0	0	0	0	0	0	0	0	0	0	0	0	0	0	0	0	0	0	0	0	0	0
AC007919.1	0	0	0	0	0	0	0	0	0	0	0	0	0	0	0	0	0	0	0	0	0	0	0	0
AC007919.2	0	0	0	0	0	0	0	0	0	0	0	0	0	0	0	0	0	0	0	0	0	0	0	0
AC007920.1	0	0	0	0	0	0	0	0	0	0	0	0	0	0	0	0	0	0	0	0	0	0	0	0
AC007920.2	0	0	0	0	1	0	0	0	0	0	0	0	1	1	0	0	2	0	0	0	0	0	0	0
AC007922.1	0	0	0	0	0	0	0	2	0	0	0	0	0	0	0	0	0	0	0	0	0	0	0	0
AC007922.2	0	2	1	0	0	1	2	2	1	0	0	0	0	0	0	0	0	0	0	0	0	0	0	4
AC007922.3	2	0	0	0	0	0	0	0	0	0	0	0	2	0	0	0	0	0	0	0	0	0	0	0
AC007923.1	0	0	0	0	0	0	0	0	0	0	0	0	0	0	0	0	0	0	0	0	0	0	0	0
AC007923.2	0	0	0	0	0	0	0	0	0	0	0	0	0	0	0	0	0	0	0	0	0	0	0	0
AC007923.3	0	0	0	0	0	0	0	0	0	0	0	0	0	1	0	1	1	0	0	5	4	0	0	0
AC007923.4	0	0	0	0	0	0	0	0	0	0	0	0	0	0	0	0	0	0	0	0	0	0	0	0
AC007938.1	0	0	1	0	0	0	1	0	3	2	1	0	6	6	0	3	9	2	8	9	6	8	10	11
AC007938.2	0	3	0	0	0	0	2	0	1	6	1	0	1	5	1	0	2	0	2	6	3	4	1	0
AC007938.3	6	5	1	1	4	4	4	8	1	2	9	1	63	133	74	73	78	85	115	133	94	125	144	91
AC007948.1	0	0	0	0	0	0	0	0	0	0	0	0	0	0	0	0	0	0	0	0	0	0	0	0
AC007950.1	0	0	0	0	0	0	0	0	0	0	0	0	0	0	0	0	0	0	0	0	0	0	0	0
AC007950.2	3	2	0	0	2	3	2	5	0	4	5	1	2	4	3	5	8	4	7	10	4	5	3	7
AC007952.1	0	0	0	0	0	0	0	1	0	0	0	0	0	0	0	0	0	0	0	0	0	0	0	0
AC007952.2	0	0	0	2	1	1	0	0	0	0	0	0	0	0	0	0	0	0	0	0	0	0	0	0
AC007952.3	0	0	0	0	0	0	0	0	0	0	0	0	0	0	0	0	0	0	0	0	0	0	0	0
AC007952.4	0	0	0	0	0	1	2	0	0	0	1	0	0	0	0	0	0	0	0	0	0	1	0	0
AC007952.5	0	0	0	0	0	0	0	0	0	0	0	0	0	0	0	0	0	0	0	0	0	0	0	0
AC007952.6	0	0	0	0	0	0	0	0	0	0	0	0	0	0	0	0	0	0	0	0	0	0	0	0
AC007952.7	0	0	0	0	0	0	0	0	0	0	0	0	0	0	0	0	0	0	0	0	0	0	0	0
AC007952.8	0	0	0	0	0	0	0	0	0	0	0	0	0	0	0	0	0	0	0	0	0	0	0	0
AC007952.9	0	0	0	0	0	0	0	0	0	0	0	0	0	0	0	0	0	0	0	0	0	0	0	0
AC007953.1	0	0	0	0	0	0	0	1	0	0	0	0	0	0	1	0	0	0	0	0	0	0	0	0
AC007953.2	0	0	0	0	0	0	0	0	0	0	0	0	2	0	2	0	2	0	0	0	1	0	0	0
AC007954.1	0	0	0	0	0	0	0	0	0	0	0	0	0	0	0	0	3	0	0	0	0	0	0	0
AC007956.1	0	0	0	0	0	0	0	0	0	0	0	0	0	0	0	0	0	0	0	0	0	0	0	0
AC007966.1	7	7	10	1	2	11	4	5	4	8	10	6	4	6	4	6	18	2	2	0	1	8	12	3
AC007967.1	0	0	0	0	0	0	0	0	0	0	0	0	0	0	0	0	0	0	0	0	0	0	0	0
AC007967.2	0	0	0	0	0	0	0	0	0	0	0	0	0	0	0	0	0	0	0	0	0	0	0	0
AC007967.3	0	0	0	0	0	0	0	0	0	0	0	0	0	0	0	0	0	0	0	0	0	0	0	0
AC007967.4	0	0	0	0	0	0	0	0	0	0	0	0	0	0	0	0	0	0	0	0	0	0	0	0
AC007969.1	333	384	511	289	332	332	351	481	514	570	759	618	197	203	239	198	199	259	112	259	210	172	212	153
AC007969.2	0	0	0	0	0	0	0	0	0	0	0	0	0	0	0	0	0	0	0	0	0	0	0	0
AC007991.1	0	0	0	0	0	0	0	0	0	0	0	0	0	0	0	0	0	0	0	0	0	0	0	0
AC007991.2	0	0	3	0	0	0	1	0	0	0	3	7	0	0	0	0	0	0	0	0	0	0	0	0
AC007991.3	0	0	0	0	0	0	0	0	0	0	0	0	0	0	0	0	0	0	0	0	0	0	0	0
AC007991.4	0	1	0	0	0	0	0	0	0	0	0	0	0	0	0	0	0	0	0	0	0	0	0	0
AC007992.1	0	0	0	0	0	0	0	0	0	0	0	0	0	0	0	0	0	0	0	0	0	0	0	0
AC007992.2	0	0	0	0	0	0	0	0	0	0	0	0	0	0	0	0	0	0	0	0	0	0	0	0
AC007993.1	0	0	0	0	0	0	0	0	0	0	0	0	0	0	0	0	0	0	0	0	0	0	0	0
AC007993.2	0	0	0	0	0	0	0	0	0	0	0	0	0	0	0	0	0	0	0	0	0	0	0	0
AC007993.3	0	0	0	0	0	0	0	0	0	0	0	0	0	0	0	0	0	0	0	0	0	0	1	0
AC007996.1	100	68	126	82	91	77	97	102	86	111	135	83	19	32	42	42	22	45	33	45	44	15	20	37
AC007998.1	0	0	0	0	0	0	0	0	0	0	0	0	0	0	0	0	0	0	0	0	0	0	0	0
AC007998.2	0	0	0	0	0	0	0	0	0	0	0	0	0	0	0	0	0	0	0	0	0	0	0	0
AC007998.3	0	3	0	1	2	0	0	0	0	0	0	0	0	0	0	0	0	0	0	0	0	0	1	0
AC007998.4	0	0	0	0	0	0	0	1	0	0	0	0	0	0	0	0	5	1	0	0	0	0	0	0
AC007998.5	4	0	1	0	0	6	0	2	2	0	0	0	0	0	0	0	0	0	0	0	0	1	0	0
AC008011.1	0	0	0	0	0	0	0	0	0	0	0	0	0	0	0	0	0	0	0	0	0	0	0	0
AC008011.2	0	0	0	0	0	0	0	0	0	0	0	0	0	0	0	0	0	0	0	1	0	0	0	0
AC008013.1	0	0	0	0	0	0	0	0	0	0	0	0	0	0	0	0	0	0	0	0	0	0	0	0
AC008013.2	0	0	0	0	0	0	0	0	0	0	0	0	0	0	0	0	0	0	0	0	0	0	0	0
AC008013.3	0	0	0	0	0	0	0	0	0	0	0	0	0	0	0	0	0	0	0	0	0	0	0	0
AC008014.1	13	17	27	19	7	13	19	14	24	4	12	30	7	9	14	13	7	15	10	10	1	21	14	9
AC008015.1	0	0	0	0	0	0	1	0	1	0	0	0	0	1	0	0	0	0	0	0	0	0	0	0
AC008026.1	9	6	14	6	9	5	10	16	16	8	13	16	1	1	1	2	1	4	1	7	0	3	0	4
AC008026.2	2	0	2	0	0	1	1	0	1	3	0	1	1	0	0	1	0	0	0	0	0	0	0	3
AC008026.3	1	0	0	2	3	3	5	2	0	1	0	8	2	3	0	2	2	0	3	1	3	1	1	0
AC008033.1	0	0	0	0	0	0	0	0	0	0	0	0	0	0	0	0	0	2	0	0	0	0	0	0
AC008033.2	0	0	0	0	0	0	0	0	1	0	0	0	0	0	0	0	0	0	0	0	0	0	0	0
AC008033.3	0	0	0	0	0	0	0	0	0	0	0	0	0	1	0	0	0	0	0	0	0	0	0	0
AC008035.1	21	3	13	5	1	4	8	22	7	7	16	12	3	8	11	1	1	6	1	10	4	2	2	4
AC008038.1	114	125	158	55	79	102	130	147	166	117	173	231	83	94	63	67	70	63	57	85	119	40	73	51
AC008040.1	0	0	0	1	0	0	0	0	0	1	0	0	0	0	0	1	1	0	2	0	0	1	0	0
AC008040.2	0	0	0	0	0	0	0	0	0	0	0	0	0	0	0	0	0	0	0	0	0	0	0	0
AC008040.3	0	0	0	0	0	0	0	0	0	0	0	0	0	0	0	0	0	0	0	0	0	0	0	0
AC008040.4	0	0	0	0	0	0	0	0	0	0	0	0	0	0	0	0	0	0	0	0	0	0	0	0
AC008050.1	0	0	0	0	0	0	0	0	0	0	0	0	0	0	0	1	0	0	1	1	0	2	0	0
AC008055.1	0	0	0	0	0	0	0	0	0	0	0	0	0	0	0	0	0	0	0	0	0	0	0	0
AC008056.1	0	3	0	0	0	0	0	0	0	0	1	0	0	3	1	0	1	0	0	1	0	0	2	1
AC008056.2	0	0	0	0	0	0	0	0	0	0	0	0	0	0	0	0	0	0	0	0	0	0	0	0
AC008060.1	0	0	0	0	0	0	0	0	0	0	0	0	0	0	0	0	0	0	0	0	0	0	2	0
AC008060.2	0	1	0	0	1	0	1	0	0	2	0	0	0	0	2	0	1	0	0	0	0	0	0	0
AC008060.3	0	0	0	0	0	0	0	0	0	0	0	0	0	0	0	0	0	0	0	0	0	0	0	0
AC008060.4	0	0	0	0	0	0	0	0	0	0	0	0	2	0	0	0	0	0	0	0	0	3	0	0
AC008063.1	0	0	1	0	2	3	1	0	0	0	4	0	0	0	0	0	0	0	0	0	0	0	0	0
AC008063.2	0	0	0	0	0	0	0	0	0	0	0	0	0	0	0	0	0	0	0	0	0	0	0	0
AC008065.1	2	4	1	2	0	0	3	7	6	0	1	5	1	0	0	0	1	0	1	1	0	5	1	0
AC008066.1	0	0	0	0	0	0	0	0	0	0	0	0	0	0	0	0	0	0	0	0	0	0	0	0
AC008067.1	0	0	0	0	0	0	0	0	0	0	0	0	6	0	0	1	1	0	3	0	0	0	0	0
AC008069.1	0	0	0	0	0	0	0	0	0	0	0	0	0	0	0	0	0	0	0	0	0	0	0	0
AC008072.1	0	0	0	0	0	0	0	0	0	0	0	0	0	0	0	0	0	0	0	0	0	0	0	0
AC008073.1	0	0	0	0	0	0	0	0	0	0	0	0	0	0	0	0	0	0	0	0	0	0	0	0
AC008073.2	0	0	0	0	0	0	1	0	0	0	0	0	2	0	7	0	2	0	0	0	0	2	0	1
AC008073.3	0	0	0	0	0	0	0	0	0	0	0	0	0	6	0	0	0	3	0	0	0	0	0	0
AC008074.1	1	0	0	0	2	3	0	2	0	5	1	5	2	1	4	2	3	4	0	2	2	6	1	3
AC008074.2	0	0	0	0	0	0	0	0	0	0	0	0	0	0	0	0	0	0	0	0	0	0	0	0
AC008074.3	4	2	3	0	3	2	0	1	1	3	0	6	19	17	16	16	20	18	24	17	28	30	45	33
AC008079.1	0	0	0	0	0	0	0	0	0	0	0	0	0	0	0	0	0	0	0	0	0	0	0	0
AC008079.2	4	2	5	4	3	1	0	2	0	6	1	4	3	0	9	3	4	1	11	7	9	5	6	7
AC008080.1	1	0	1	1	0	0	0	0	0	0	0	0	0	0	0	0	1	0	0	1	0	0	6	0
AC008080.2	0	0	0	0	0	0	0	0	0	0	0	0	0	0	0	0	0	0	0	0	0	0	0	0
AC008080.3	0	0	0	0	0	0	0	0	0	0	1	0	0	0	0	0	0	0	0	0	0	0	0	0
AC008080.4	2	0	4	0	0	0	1	0	0	1	2	5	0	0	0	0	0	0	1	0	0	1	0	0
AC008083.1	0	0	0	0	0	0	0	0	0	0	0	0	0	0	0	0	1	0	0	0	0	0	0	0
AC008083.2	0	0	1	1	0	1	0	0	2	0	0	1	2	2	0	0	0	0	0	0	0	0	3	0
AC008083.3	0	0	0	0	0	0	0	0	0	0	0	0	0	0	0	0	0	0	0	0	0	0	0	0
AC008088.1	0	0	0	0	0	0	0	0	0	0	0	0	0	0	0	0	1	0	0	0	0	0	0	0
AC008103.1	0	0	0	0	0	0	0	0	0	0	0	0	0	0	0	0	0	0	0	0	0	0	0	0
AC008105.1	1	1	1	1	2	3	0	4	1	0	1	1	26	34	42	28	44	37	56	60	58	46	52	46
AC008105.2	3	3	0	3	1	3	1	4	0	4	5	8	4	8	17	3	5	1	10	0	0	1	4	2
AC008105.3	2	1	0	0	0	0	1	0	4	4	2	2	4	17	11	8	8	16	20	16	21	10	21	10
AC008109.1	0	0	0	0	4	1	0	1	0	3	0	0	1	0	0	0	1	0	3	0	0	0	0	0
AC008114.1	0	0	0	0	0	0	0	0	0	0	0	0	0	0	0	0	0	0	0	0	0	0	0	0
AC008115.1	0	0	0	0	3	3	0	1	0	0	3	0	0	0	3	0	0	1	0	0	0	0	0	0
AC008115.2	6	2	0	0	0	0	0	0	0	1	0	1	3	3	0	0	1	1	0	0	0	1	1	0
AC008115.4	1	0	0	0	0	1	0	0	0	3	2	0	9	9	3	9	5	8	3	19	15	8	11	12
AC008121.1	0	0	0	0	0	0	0	0	0	0	0	1	0	0	0	3	0	2	0	0	0	3	0	1
AC008121.2	0	0	0	0	0	0	0	0	0	0	3	1	2	0	0	0	0	0	1	0	2	2	2	2
AC008121.3	0	0	0	0	0	0	0	0	0	0	0	0	0	0	0	0	0	0	0	0	0	0	0	0
AC008124.1	48	57	81	40	42	54	46	72	58	87	73	82	425	488	378	380	309	491	410	586	445	456	486	487
AC008125.1	0	0	0	0	0	0	0	0	0	0	0	0	0	0	0	0	0	0	0	0	0	0	0	0
AC008126.1	1	1	1	0	0	0	1	0	2	0	1	0	1	0	0	1	2	0	0	1	0	0	0	0
AC008127.1	0	0	0	0	0	0	0	0	0	0	0	0	0	0	0	0	0	0	0	0	0	1	0	0
AC008127.2	0	0	1	1	0	1	0	0	0	0	1	0	0	0	0	0	0	0	4	2	1	0	0	2
AC008132.1	2	1	0	5	1	0	2	0	0	0	0	0	2	3	1	1	0	4	6	2	3	2	0	2
AC008132.2	0	0	0	0	0	0	0	0	0	0	0	0	0	0	0	0	0	0	0	0	0	0	0	0
AC008133.1	0	0	0	0	0	0	0	0	0	0	0	0	0	0	0	0	0	0	0	0	0	0	0	0
AC008133.2	0	0	0	0	0	0	0	0	0	0	0	0	0	0	0	0	0	0	0	0	0	0	0	0
AC008134.1	0	0	0	0	0	0	0	0	0	0	0	0	0	0	0	0	0	0	0	0	0	0	0	0
AC008147.1	0	0	0	0	0	0	0	0	0	0	0	0	1	0	0	0	0	0	1	0	0	0	0	0
AC008147.2	2	8	4	0	2	2	7	3	4	6	3	0	7	6	3	0	3	2	5	0	0	4	1	3
AC008147.3	0	1	2	1	1	2	1	0	1	0	3	0	4	0	0	0	0	0	0	0	0	0	0	0
AC008147.4	0	0	0	0	0	2	0	0	0	0	0	0	1	0	0	0	0	0	0	0	0	1	3	0
AC008149.1	0	0	0	0	1	1	0	0	0	0	1	0	0	0	0	0	0	0	0	0	0	0	0	0
AC008154.1	0	0	0	0	0	0	0	0	0	0	0	0	0	0	0	0	0	0	0	0	0	0	0	0
AC008154.2	0	1	0	0	0	0	0	0	0	0	0	0	0	0	0	0	0	0	0	0	0	0	0	1
AC008155.1	16	7	11	9	19	23	8	20	17	39	34	18	16	19	11	11	13	10	5	12	10	7	9	8
AC008155.2	0	0	0	0	0	0	0	0	0	0	0	0	0	0	0	0	0	0	0	0	0	0	0	0
AC008162.1	0	0	0	0	0	0	0	0	0	0	0	0	0	0	0	0	0	0	0	0	0	0	0	0
AC008162.2	0	0	0	0	0	0	0	0	0	0	0	0	0	0	0	0	0	0	0	0	0	0	0	0
AC008163.1	0	0	0	0	0	0	0	0	2	0	0	1	3	1	0	0	0	0	3	0	0	0	0	2
AC008164.1	0	0	0	1	0	0	0	0	0	0	0	0	0	0	0	0	0	0	0	0	0	0	0	0
AC008171.1	0	0	0	0	0	0	0	0	0	0	0	0	0	0	0	0	0	0	0	0	0	0	0	0
AC008175.1	0	0	0	0	0	0	0	0	0	0	0	0	0	0	0	0	0	0	0	0	0	0	0	0
AC008175.2	0	0	0	0	0	0	0	0	0	0	0	0	0	0	0	0	0	0	0	0	0	0	0	0
AC008243.1	0	0	3	4	3	6	0	2	2	0	1	2	0	2	1	0	2	5	2	5	5	0	6	1
AC008250.1	0	0	0	0	0	0	0	0	0	0	0	0	0	0	0	0	0	0	0	0	0	1	0	0
AC008250.2	0	0	0	0	0	0	0	0	0	0	0	0	0	0	0	0	0	0	0	0	0	0	0	0
AC008264.1	0	0	0	0	0	0	0	0	0	0	0	0	0	0	0	0	0	0	0	0	0	0	0	0
AC008264.2	2	0	1	0	0	0	1	0	2	0	0	0	0	3	0	0	0	0	0	3	1	0	0	0
AC008267.1	0	0	0	0	0	0	0	0	0	0	0	0	0	0	0	0	0	2	0	0	0	0	0	0
AC008267.2	0	0	0	0	1	0	0	0	0	0	0	0	0	0	0	0	0	0	0	0	0	0	0	0
AC008267.3	0	3	0	0	0	0	0	0	0	0	0	0	0	0	0	1	0	0	0	0	1	0	0	0
AC008267.4	0	0	1	0	0	1	0	0	0	0	0	1	1	0	0	0	0	4	0	0	0	0	0	0
AC008267.5	11	24	14	20	15	10	9	14	14	10	38	22	59	64	70	62	31	62	54	74	57	48	29	48
AC008267.6	0	0	0	0	0	0	0	0	0	0	0	0	0	0	0	0	0	0	0	0	0	0	0	4
AC008267.7	0	0	0	0	0	0	0	0	0	0	0	0	0	0	0	0	0	0	0	0	0	0	0	0
AC008267.8	0	0	0	0	0	0	0	0	1	0	0	0	3	1	1	0	2	2	0	0	1	0	0	2
AC008268.1	0	0	0	0	0	0	0	1	0	0	0	0	0	0	0	0	0	0	0	0	0	0	0	0
AC008269.1	27	8	21	17	22	13	9	25	9	15	21	29	15	26	34	25	30	25	35	18	29	28	41	31
AC008269.2	0	1	1	0	2	2	0	1	0	1	3	0	2	1	0	0	0	2	3	0	6	2	2	3
AC008277.1	0	0	3	0	6	3	2	5	0	3	1	0	3	6	3	1	0	0	3	1	1	5	6	3
AC008277.2	0	0	0	0	0	0	0	0	0	0	3	0	0	0	0	0	0	0	0	0	0	0	0	0
AC008278.1	0	0	0	0	0	0	0	0	0	0	0	0	0	0	0	0	0	0	0	0	0	0	0	0
AC008278.2	0	0	0	4	0	0	1	1	4	0	0	0	0	2	0	0	0	0	3	0	0	0	0	1
AC008280.1	0	0	0	0	0	0	0	0	0	0	0	0	0	0	0	0	0	0	0	0	0	0	0	0
AC008280.2	0	0	0	0	0	0	0	0	0	0	0	0	0	0	0	0	0	0	0	0	0	0	0	0
AC008280.3	0	0	5	1	2	0	1	0	0	2	4	3	9	14	2	11	4	13	9	15	9	20	9	14
AC008378.1	0	0	0	0	0	0	2	0	0	0	0	0	0	0	0	0	0	0	0	2	0	0	0	0
AC008379.1	0	0	2	1	2	4	2	0	3	2	2	6	2	1	0	3	0	1	0	2	1	1	4	1
AC008385.1	0	0	0	0	0	0	0	0	0	0	0	0	0	0	0	0	0	0	0	0	0	0	0	0
AC008392.1	0	2	10	1	12	7	5	11	8	18	11	9	0	0	0	0	0	3	0	0	1	2	0	0
AC008393.1	1	0	2	1	2	0	2	0	3	3	2	5	19	17	21	28	15	25	16	26	32	27	58	29
AC008395.1	0	0	0	0	0	0	0	0	0	0	0	0	0	0	0	0	0	0	0	0	0	0	0	0
AC008397.1	0	0	0	0	0	0	0	0	0	0	0	0	0	0	0	0	0	0	0	0	0	0	0	0
AC008397.2	0	0	0	0	0	0	0	0	0	0	0	0	0	0	0	0	0	0	0	0	0	0	0	0
AC008403.1	0	0	0	0	0	0	0	0	0	0	0	0	0	0	0	0	0	0	0	0	0	0	0	0
AC008403.2	0	0	0	0	0	0	0	0	0	0	0	0	0	0	0	0	0	0	0	0	0	0	0	0
AC008406.1	0	0	0	0	0	0	0	0	0	0	0	0	0	0	0	0	0	0	0	0	0	0	0	0
AC008406.2	0	0	0	0	0	0	0	0	0	0	0	0	0	0	0	0	0	0	0	0	0	0	0	0
AC008406.3	0	0	0	0	0	0	0	0	0	0	0	0	0	0	0	0	0	0	0	0	0	0	0	0
AC008410.1	0	0	0	0	0	0	0	0	0	0	0	0	0	0	0	0	0	0	0	0	0	0	0	0
AC008413.1	0	0	0	0	0	0	0	0	0	0	0	0	0	0	0	0	0	0	0	0	0	0	0	0
AC008413.2	0	0	0	0	0	0	0	0	0	0	0	0	0	0	0	0	0	0	0	0	0	0	0	0
AC008415.1	0	0	0	0	0	0	0	0	0	0	0	0	0	0	0	0	0	1	1	0	0	0	0	0
AC008417.1	0	0	0	0	0	0	0	0	0	0	0	0	0	0	0	0	0	0	0	0	0	0	0	0
AC008427.1	2	1	0	0	0	0	0	0	1	0	0	0	1	0	0	0	0	1	0	0	0	0	0	0
AC008429.1	0	0	2	0	2	0	0	3	0	4	4	0	1	3	4	6	8	5	2	5	7	9	3	3
AC008429.2	1	2	0	4	5	5	2	5	3	2	5	12	4	3	1	3	0	9	1	3	1	4	6	4
AC008429.3	0	0	0	0	0	0	0	0	0	0	0	0	0	0	0	0	0	0	0	0	0	0	0	0
AC008429.4	0	0	0	0	0	0	0	0	0	1	0	0	0	0	0	0	0	5	0	2	1	0	0	0
AC008432.1	0	0	0	0	0	0	0	0	0	0	0	0	0	0	0	0	0	0	0	0	0	0	0	0
AC008434.1	2	1	3	2	4	3	3	5	0	11	8	1	6	6	5	0	2	6	4	1	5	3	3	0
AC008438.1	26	33	65	37	20	23	35	63	37	86	42	40	94	77	77	71	76	92	103	91	61	124	115	103
AC008438.2	0	0	0	0	0	0	0	0	0	0	0	0	2	0	0	0	1	0	0	0	0	0	0	0
AC008440.1	0	0	0	1	0	0	0	0	0	0	0	0	0	0	0	0	0	0	0	0	0	0	0	0
AC008440.2	0	0	0	0	0	0	0	0	0	0	0	0	0	0	0	0	0	0	0	0	0	0	0	0
AC008443.1	0	0	0	0	0	0	0	0	0	0	0	0	0	0	0	0	0	1	0	0	0	0	0	0
AC008443.2	0	0	0	0	0	0	0	0	0	0	0	0	0	0	0	0	0	0	0	0	0	0	0	0
AC008443.3	0	1	0	1	0	0	2	2	0	0	0	0	0	1	1	0	0	0	1	0	0	0	4	0
AC008443.4	0	0	0	0	0	0	0	0	0	0	0	0	0	0	0	0	0	1	0	0	0	1	1	0
AC008443.5	1	1	5	0	0	0	0	2	0	0	1	0	2	11	5	3	1	9	8	7	11	6	20	3
AC008443.6	2	1	0	0	1	5	0	0	0	1	0	1	0	1	1	1	1	2	2	0	3	0	7	2
AC008443.7	0	0	0	0	2	0	1	0	0	0	0	0	1	1	0	1	0	2	2	0	1	2	0	0
AC008446.1	0	0	0	0	0	0	0	0	0	0	0	0	0	0	0	0	0	0	0	0	0	0	0	0
AC008448.1	0	2	1	0	0	0	0	1	0	1	0	1	0	0	0	0	0	0	0	0	0	2	0	0
AC008453.1	0	0	0	0	0	0	0	0	0	0	0	0	0	0	0	0	0	0	0	0	0	0	0	0
[truncated: 55,808 more rows]
