# Supplementary material for: Characterizing and controlling CRISPR repair outcomes in nondividing human cells
Source: Nat Commun. 2025 Nov 17;16:9883. doi: 10.1038/s41467-025-66058-3 (PMC12623481; doi:10.1038/s41467-025-66058-3)
Supplement: Supplementary file 4 — Supplementary Data 2 [file 41467_2025_66058_MOESM4_ESM.xlsx]

## Sheet: rnaseq_revis_redo_counts_edger
Geneid	B2M-1.fastq.sam	B2M-2.fastq.sam	B2M-3.fastq.sam	B2M-4.fastq.sam	GFP-1.fastq.sam	GFP-2.fastq.sam	GFP-3.fastq.sam	GFP-4.fastq.sam	NEFL-1.fastq.sam	NEFL-2.fastq.sam	NEFL-3.fastq.sam	NEFL-4.fastq.sam	NT-2.fastq.sam	NT-3.fastq.sam	NT-4.fastq.sam	Untr-1.fastq.sam	Untr-2.fastq.sam	Untr-3.fastq.sam	Untr-4.fastq.sam	dCas9-1.fastq.sam	dCas9-2.fastq.sam	dCas9-3.fastq.sam	dCas9-4.fastq.sam
ENSG00000290825.2	0	0	0	0	0	0	0	0	0	0	0	0	0	0	0	0	0	0	0	0	0	0	0
ENSG00000223972.6	0	0	0	0	0	0	0	0	0	0	0	0	0	0	0	0	0	0	0	0	0	0	0
ENSG00000310526.1	0	0	0	0	0	0	0	0	0	0	0	0	0	0	0	0	0	0	0	0	0	0	0
ENSG00000227232.6	0	0	0	0	0	0	0	0	0	0	0	0	0	0	0	0	0	0	0	0	0	0	0
ENSG00000278267.1	0	0	0	0	0	0	0	0	0	0	0	0	0	0	0	0	0	0	0	0	0	0	0
ENSG00000243485.6	0	1	0	0	0	0	0	0	0	0	0	0	0	0	0	0	0	0	0	0	0	0	0
ENSG00000284332.1	0	0	0	0	0	0	0	0	0	0	0	0	0	0	0	0	0	0	0	0	0	0	0
ENSG00000237613.3	0	0	0	0	0	0	0	0	0	0	0	0	0	0	0	0	0	0	0	0	0	0	0
ENSG00000308361.1	0	0	0	0	0	0	0	0	0	0	0	0	0	0	0	0	0	0	0	0	0	0	0
ENSG00000290826.2	0	0	0	0	0	0	0	0	0	0	0	0	0	0	0	0	0	0	0	0	0	0	0
ENSG00000268020.3	0	0	0	0	0	0	0	0	0	0	0	0	0	0	0	0	0	0	0	0	0	0	0
ENSG00000240361.3	0	0	0	0	0	0	0	0	0	0	0	0	0	0	0	0	0	0	0	0	0	0	0
ENSG00000186092.7	0	0	0	0	0	0	0	0	0	0	0	0	0	0	0	0	0	0	0	0	0	0	0
ENSG00000241860.8	0	0	0	0	0	0	0	0	0	0	0	0	0	0	0	0	0	0	2	0	0	0	0
ENSG00000239945.1	0	0	0	0	0	0	0	0	0	0	0	0	0	0	0	0	0	0	0	0	0	0	0
ENSG00000308314.1	0	0	0	0	0	0	0	0	0	0	0	0	0	0	0	0	0	0	0	0	0	0	0
ENSG00000233750.3	9	3	1	0	0	0	3	1	1	0	2	0	1	8	0	0	4	1	3	2	1	3	2
ENSG00000308579.1	12	31	11	39	16	26	19	22	28	18	25	20	25	21	37	17	31	23	29	30	21	24	46
ENSG00000268903.1	0	0	0	0	0	0	0	0	0	0	0	0	0	0	0	0	0	0	0	0	0	0	0
ENSG00000269981.1	0	0	0	0	0	0	0	0	0	0	0	0	0	0	0	0	0	0	0	0	0	0	0
ENSG00000239906.1	0	0	0	0	0	0	0	0	0	0	0	0	0	0	0	0	0	0	0	0	0	0	0
ENSG00000310528.1	0	0	0	0	0	0	0	0	0	0	0	0	0	0	0	0	0	0	0	0	0	0	0
ENSG00000222623.1	0	0	0	0	0	0	0	0	0	0	0	0	0	0	0	0	0	0	0	0	0	0	0
ENSG00000241599.1	0	0	0	0	0	0	0	0	0	0	0	0	0	0	0	0	0	0	0	0	0	0	0
ENSG00000308415.1	0	0	0	0	0	0	0	0	0	0	0	0	0	0	0	0	0	0	0	0	0	0	0
ENSG00000310527.1	0	0	6	0	0	0	0	0	0	2	0	0	0	3	1	0	7	2	1	1	0	0	8
ENSG00000279928.2	0	0	0	0	0	0	0	0	0	0	0	0	0	0	0	0	0	0	0	0	0	0	0
ENSG00000279457.4	0	0	0	0	0	0	0	0	0	0	0	0	0	0	0	0	0	0	0	0	0	0	0
ENSG00000273874.1	0	0	0	0	0	0	0	0	0	0	0	0	0	0	0	0	0	0	0	0	0	0	0
ENSG00000308625.1	0	0	0	0	0	0	0	0	0	0	0	0	0	0	0	0	0	0	0	0	0	0	0
ENSG00000308544.1	0	0	0	0	0	0	0	0	0	0	0	0	0	0	0	0	0	0	0	0	0	0	0
ENSG00000292994.2	0	0	0	0	0	0	0	0	0	0	0	0	0	0	0	0	0	0	0	0	0	0	0
ENSG00000228463.11	0	0	0	0	0	0	0	0	0	0	0	0	0	0	0	0	0	0	0	0	0	0	0
ENSG00000306775.1	0	0	0	0	0	0	0	0	0	0	0	0	0	0	0	0	0	0	0	0	0	0	0
ENSG00000286448.2	0	0	0	0	0	0	0	0	0	0	0	0	0	0	0	0	0	0	0	0	0	0	0
ENSG00000236679.2	0	0	0	0	0	0	0	0	0	0	0	0	0	0	0	0	0	0	0	0	0	0	0
ENSG00000236601.3	0	0	0	0	0	0	0	0	0	0	0	0	0	0	0	0	0	0	0	0	0	0	0
ENSG00000290385.2	0	0	0	0	0	0	0	0	1	0	0	1	0	0	0	0	0	3	0	0	0	0	0
ENSG00000269732.1	0	0	0	0	0	0	0	0	0	0	0	0	0	0	0	0	0	0	0	0	0	0	0
ENSG00000284733.2	0	0	0	0	0	0	0	0	0	0	0	0	0	0	0	0	0	0	0	0	0	0	0
ENSG00000237094.13	0	0	0	0	0	0	0	0	0	0	0	0	0	0	0	0	0	0	0	0	0	0	0
ENSG00000233653.3	0	0	0	0	0	0	0	0	0	0	0	0	0	0	0	0	0	0	0	0	0	0	0
ENSG00000250575.1	0	0	0	0	0	0	0	0	0	0	0	0	0	0	0	0	0	0	0	0	0	0	0
ENSG00000278757.1	0	0	0	0	0	0	0	0	0	0	0	0	0	0	0	0	0	0	0	0	0	0	0
ENSG00000293331.2	2	0	0	1	0	0	0	0	0	0	0	0	1	0	0	0	0	0	0	0	1	0	4
ENSG00000225880.7	2	10	2	3	3	17	6	8	3	7	1	1	16	7	3	3	9	5	5	6	13	5	2
ENSG00000235146.3	0	0	0	0	0	0	0	0	0	0	0	0	0	0	0	0	0	0	0	0	0	0	0
ENSG00000225972.1	166	77	57	107	122	87	85	152	147	50	92	174	541	99	159	161	164	117	104	149	107	202	159
ENSG00000225630.1	1962	742	808	984	887	834	631	1308	1457	670	767	1132	1260	1026	839	1872	1639	1190	1104	1165	1001	1731	1348
ENSG00000237973.1	37	15	36	17	47	94	16	31	19	67	12	42	20	165	24	32	65	19	19	22	31	33	26
ENSG00000278791.1	0	0	0	0	0	0	0	0	0	0	0	0	0	0	0	0	0	0	0	0	0	0	0
ENSG00000229344.1	68	89	61	168	72	41	52	76	69	96	97	102	98	92	81	115	131	71	87	67	171	66	90
ENSG00000240409.1	0	1	0	1	0	0	1	0	0	0	0	1	0	0	0	0	0	0	0	2	2	1	0
ENSG00000248527.1	1272	399	551	800	697	713	468	1187	1182	357	550	1093	1106	607	462	1041	1257	801	686	820	829	2030	1588
ENSG00000198744.5	23	10	16	15	8	14	7	13	29	7	18	23	14	6	13	10	12	7	13	19	13	27	16
ENSG00000268663.1	0	0	0	0	0	0	0	0	0	0	0	0	0	0	0	0	0	0	0	0	0	0	0
ENSG00000284662.2	0	0	0	0	0	0	0	0	0	0	0	0	0	0	0	0	0	0	0	0	0	0	0
ENSG00000230021.11	0	0	0	0	0	0	0	0	0	0	0	0	0	0	0	0	0	0	0	0	0	0	0
ENSG00000229376.3	0	0	0	0	0	0	0	0	0	0	0	0	0	0	0	0	0	0	0	0	0	0	0
ENSG00000223181.1	0	0	0	0	0	0	0	0	0	0	0	0	0	0	0	0	0	0	0	0	0	0	0
ENSG00000229905.1	0	0	0	0	0	0	0	0	0	0	0	0	0	0	0	0	0	0	0	0	0	0	0
ENSG00000228327.6	0	0	0	0	0	0	0	0	0	0	0	0	0	0	0	0	0	0	0	0	0	0	0
ENSG00000237491.11	8	1	3	7	3	0	1	0	4	1	8	5	5	1	2	2	1	2	13	6	7	4	1
ENSG00000285268.1	0	0	0	0	0	0	0	0	0	0	0	0	0	0	0	0	0	0	0	0	0	0	0
ENSG00000230092.8	0	0	0	0	0	0	0	0	0	0	0	0	0	0	0	0	0	0	0	0	0	0	0
ENSG00000177757.3	0	0	0	0	0	0	0	0	0	0	0	0	0	0	6	0	0	0	0	0	0	0	0
ENSG00000228794.13	261	226	214	282	207	254	296	295	375	181	348	194	231	334	340	235	186	185	207	271	266	282	291
ENSG00000297178.1	0	0	0	0	0	0	0	0	0	0	0	0	0	0	0	0	0	0	0	0	0	0	0
ENSG00000297224.1	0	0	0	0	0	0	0	0	0	0	0	0	0	0	0	0	0	0	0	0	0	0	0
ENSG00000230368.3	2	2	4	1	0	0	2	3	1	1	0	0	3	4	1	0	0	1	2	4	0	1	0
ENSG00000234711.1	0	0	0	0	0	0	0	0	0	0	0	0	0	0	0	0	0	0	0	0	0	0	0
ENSG00000283040.1	0	0	0	0	0	0	0	0	0	0	0	0	0	0	0	0	0	0	0	0	0	0	0
ENSG00000296088.1	0	0	0	1	0	0	0	0	0	0	0	1	0	1	0	0	0	0	2	1	0	0	0
ENSG00000272438.2	178	119	111	139	95	115	95	235	165	64	116	160	148	119	76	98	156	63	87	183	79	237	246
ENSG00000298603.1	0	0	0	0	0	0	3	0	0	0	0	0	0	0	0	0	0	0	0	0	0	0	0
ENSG00000223764.3	2	1	7	2	10	1	1	8	2	0	1	3	2	3	8	0	3	0	10	1	11	11	2
ENSG00000187634.13	42	8	17	11	6	17	15	23	20	25	38	17	12	15	32	1	0	5	1	9	14	22	12
ENSG00000188976.11	30	32	30	20	22	12	13	36	29	16	27	41	35	33	31	11	30	21	13	33	32	45	68
ENSG00000187961.15	161	209	169	182	192	215	210	178	265	258	245	109	128	165	253	150	100	175	136	160	242	152	162
ENSG00000187583.11	4	8	1	2	3	0	0	8	1	1	1	1	4	1	2	0	0	0	2	3	9	6	0
ENSG00000187642.10	0	0	0	0	0	0	0	0	0	0	0	0	0	0	0	0	0	0	0	0	0	0	0
ENSG00000303599.1	0	0	0	0	0	0	0	0	0	0	0	0	0	0	0	0	0	0	0	0	0	0	0
ENSG00000272512.1	29	84	72	61	57	27	21	34	66	93	82	65	29	32	45	18	11	23	13	27	63	38	44
ENSG00000188290.11	85	184	129	112	236	102	78	119	145	108	98	97	80	156	181	92	90	90	98	86	83	73	63
ENSG00000303623.1	6	2	3	7	22	11	15	15	7	0	10	6	2	4	7	11	8	4	7	6	4	0	5
ENSG00000187608.10	2	3	4	2	23	6	7	18	9	0	5	7	8	9	5	4	0	11	0	1	16	2	4
ENSG00000303614.1	0	0	0	0	0	0	0	0	0	0	0	0	0	0	0	0	0	0	0	0	0	0	0
ENSG00000231702.2	0	0	0	0	0	0	0	0	0	0	0	0	0	0	0	0	0	0	0	0	0	0	0
ENSG00000224969.1	0	0	0	0	0	0	0	0	0	0	0	0	0	0	0	0	0	1	0	0	0	0	0
ENSG00000188157.16	7	4	15	2	10	25	25	18	9	3	19	14	10	15	10	19	24	16	13	16	17	11	21
ENSG00000242590.1	0	0	0	0	0	0	0	0	0	0	0	0	0	0	0	0	0	0	0	0	0	0	0
ENSG00000291156.2	17	10	20	18	11	8	28	28	16	9	22	38	9	5	20	5	9	18	7	14	20	11	9
ENSG00000273443.2	0	0	0	0	0	0	0	0	0	0	0	0	0	0	0	0	0	0	0	0	0	0	0
ENSG00000217801.13	0	0	0	0	0	0	0	0	0	0	0	0	0	0	0	0	0	0	0	0	0	0	0
ENSG00000304119.1	24	11	23	29	20	32	33	29	24	38	33	32	25	27	29	47	34	22	28	33	21	39	28
ENSG00000304169.1	0	0	0	0	0	0	0	0	0	2	0	0	2	2	0	0	1	0	0	0	0	0	0
ENSG00000237330.3	0	4	0	0	0	0	0	0	0	0	0	0	0	0	0	0	0	0	0	0	0	0	0
ENSG00000131591.18	53	48	37	47	53	29	33	20	46	34	57	47	49	30	35	55	34	32	50	35	31	23	39
ENSG00000285812.1	2	5	6	10	5	0	2	3	0	0	0	5	6	3	0	0	3	2	5	1	5	2	1
ENSG00000299943.1	0	0	0	0	0	0	0	0	0	0	0	0	0	0	0	0	0	0	0	0	0	0	0
ENSG00000223823.1	0	0	0	0	0	0	0	0	0	0	0	0	0	0	0	0	0	0	0	0	0	0	0
ENSG00000304965.1	0	0	0	0	0	0	0	0	0	0	0	0	0	0	0	0	0	0	0	0	0	0	0
ENSG00000207730.3	0	0	0	0	0	0	0	0	0	0	0	0	0	0	0	0	0	0	0	0	0	0	0
ENSG00000207607.3	0	0	0	0	0	0	0	0	0	0	0	0	0	0	0	0	0	0	0	0	0	0	0
ENSG00000198976.1	0	0	0	0	0	0	0	0	0	0	0	0	0	0	0	0	0	0	0	0	0	0	0
ENSG00000272141.1	0	0	0	0	0	0	0	0	0	0	0	0	0	0	0	0	0	0	0	0	0	0	0
ENSG00000205231.1	0	0	0	0	0	0	0	0	0	0	0	0	0	0	0	0	0	0	0	0	0	0	0
ENSG00000162571.14	0	0	0	0	0	0	0	0	0	0	0	0	0	0	0	0	0	0	0	0	0	0	0
ENSG00000186891.14	0	0	0	0	0	0	0	0	0	0	0	0	0	1	0	0	0	0	0	0	0	0	0
ENSG00000186827.12	0	0	0	0	1	0	0	0	0	0	0	0	0	0	0	0	0	0	0	0	0	0	0
ENSG00000304412.1	0	0	0	0	0	0	0	0	0	0	0	0	0	0	0	0	0	0	0	0	0	0	0
ENSG00000078808.20	82	59	64	94	65	64	50	66	105	117	100	32	39	61	73	70	45	68	51	38	94	66	56
ENSG00000176022.7	589	452	471	515	607	425	424	565	736	464	614	499	472	395	488	380	393	326	350	461	489	512	455
ENSG00000184163.3	0	5	0	1	5	0	0	1	2	0	0	2	0	0	0	0	2	0	0	1	1	0	0
ENSG00000260179.1	3	1	0	1	0	1	1	3	4	2	2	0	1	2	0	5	3	0	2	5	1	0	5
ENSG00000160087.21	339	437	400	415	567	514	620	539	579	559	591	487	372	407	481	333	293	303	268	372	590	331	382
ENSG00000230415.2	0	0	0	0	0	0	0	0	0	0	0	0	0	0	0	0	0	0	0	0	0	0	0
ENSG00000162572.21	26	23	12	46	29	30	27	41	5	42	34	18	20	33	63	31	14	28	32	23	43	19	33
ENSG00000131584.19	109	240	150	177	172	84	150	270	175	163	150	148	166	252	217	266	334	261	179	143	206	153	222
ENSG00000278073.1	0	0	0	0	0	0	0	0	0	0	0	0	0	0	0	0	0	0	0	0	0	0	0
ENSG00000169972.13	26	23	9	21	9	9	25	20	49	27	12	6	11	12	26	11	8	12	4	19	22	32	14
ENSG00000127054.22	64	41	57	62	112	61	75	121	82	43	66	77	68	78	41	65	90	59	78	53	93	100	78
ENSG00000283712.1	0	0	0	0	0	0	0	0	0	0	0	0	0	0	0	0	0	0	0	0	0	0	0
ENSG00000240731.1	9	4	7	4	17	3	9	9	9	0	5	13	6	8	5	14	9	5	19	7	3	18	10
ENSG00000224051.7	137	188	157	141	144	159	180	109	189	161	152	163	104	193	203	118	79	110	112	101	194	143	139
ENSG00000169962.5	4	3	3	2	8	0	6	3	0	3	1	2	1	0	2	1	2	8	0	4	14	3	2
ENSG00000107404.21	266	213	220	247	159	127	108	127	292	174	241	152	172	179	239	97	95	102	83	170	260	178	163
ENSG00000284372.1	0	0	0	0	0	0	0	0	0	0	0	0	0	0	0	0	0	0	0	0	0	0	0
ENSG00000304860.1	0	0	0	0	0	0	0	2	4	0	2	0	5	0	0	1	0	1	1	0	0	0	0
ENSG00000162576.17	13	11	10	7	3	21	17	22	19	9	24	20	10	15	35	5	11	12	15	6	18	9	12
ENSG00000175756.14	656	718	548	602	590	505	596	591	619	613	601	538	450	750	757	400	344	387	341	439	588	418	439
ENSG00000223663.2	1	0	0	0	0	0	0	0	0	0	1	0	0	0	0	0	0	0	0	3	0	0	0
ENSG00000221978.13	587	606	502	685	687	651	541	683	748	698	727	616	543	726	745	660	641	634	490	549	748	666	636
ENSG00000224870.10	1	6	11	7	0	8	2	4	2	5	1	8	4	1	0	0	2	4	3	0	14	8	6
ENSG00000242485.6	82	26	86	45	113	119	95	107	78	29	79	65	39	52	32	31	34	40	36	58	94	46	74
ENSG00000264293.2	0	0	0	0	0	0	0	0	0	0	0	0	0	0	0	0	0	0	0	0	0	0	0
ENSG00000301639.1	0	0	4	0	0	3	0	0	0	1	0	0	0	0	1	0	0	0	1	3	0	1	0
ENSG00000272455.1	13	13	13	10	18	22	14	17	26	24	10	13	2	13	12	19	2	15	15	20	22	7	13
ENSG00000235098.9	6	14	7	3	0	8	5	7	5	6	7	3	2	16	20	9	6	9	5	4	5	2	0
ENSG00000225905.2	1	1	0	0	1	0	0	1	0	0	0	0	0	1	3	3	4	1	1	0	4	0	5
ENSG00000205116.4	2	0	0	0	0	0	0	0	0	0	0	0	0	0	0	0	0	0	0	0	0	0	0
ENSG00000225285.2	0	0	0	0	0	0	0	1	0	3	0	2	0	0	3	0	0	0	0	0	0	0	0
ENSG00000179403.12	36	55	37	47	32	58	45	51	70	44	77	47	59	44	30	24	19	14	8	33	46	46	59
ENSG00000215915.10	0	0	0	0	1	0	0	0	0	0	0	0	0	0	0	1	0	2	0	0	0	0	0
ENSG00000160072.20	27	77	36	48	51	29	30	41	15	36	47	37	34	40	44	11	13	14	24	37	38	31	12
ENSG00000290916.2	0	0	1	0	2	0	0	0	0	0	0	0	0	0	0	0	0	0	0	0	0	0	0
ENSG00000284740.3	0	0	0	0	0	0	0	0	0	0	0	0	0	0	0	0	0	0	0	0	0	0	0
ENSG00000197785.14	99	165	169	133	89	76	74	101	88	163	113	154	86	81	112	49	23	33	63	100	120	63	73
ENSG00000205090.10	41	75	49	51	75	65	45	67	51	78	51	47	45	68	55	132	68	88	71	52	45	34	44
ENSG00000299413.1	0	0	0	0	0	0	0	0	0	0	0	0	0	0	0	0	0	0	0	0	0	0	0
ENSG00000160075.12	465	525	426	464	540	501	543	465	572	523	514	371	402	358	461	335	355	335	275	326	434	419	351
ENSG00000215014.5	8	2	2	11	7	4	5	14	7	2	9	11	10	24	8	6	10	6	0	5	9	11	13
ENSG00000274481.1	0	0	0	0	0	0	0	0	0	0	0	0	0	0	0	0	0	0	0	0	0	0	0
ENSG00000228594.4	81	85	92	98	106	81	86	120	112	85	119	120	98	73	63	179	168	109	110	141	96	130	95
ENSG00000286989.2	15	13	11	14	34	9	14	16	25	17	8	7	11	18	19	33	23	17	8	22	7	16	7
ENSG00000272106.1	143	131	130	159	142	196	186	212	186	178	196	160	146	186	189	173	144	231	166	156	198	190	135
ENSG00000197530.13	130	208	111	124	207	133	135	205	120	170	162	120	196	178	191	161	162	150	125	174	166	111	126
ENSG00000189409.14	0	0	0	0	0	0	1	0	0	0	0	0	0	0	3	0	0	3	0	0	0	0	0
ENSG00000248333.9	37	42	34	27	17	16	26	36	31	14	8	23	34	35	51	17	18	22	15	20	26	27	38
ENSG00000272004.2	0	0	0	0	0	0	0	0	0	0	0	0	0	0	0	0	0	0	0	0	0	0	0
ENSG00000189339.12	1162	1026	886	981	1105	1252	1005	1135	1316	1023	1152	905	1105	923	1087	1121	974	1316	960	1130	1205	1054	836
ENSG00000293187.1	0	0	0	0	0	0	1	1	0	0	0	0	0	0	0	5	0	0	0	0	0	0	0
ENSG00000269737.3	0	0	0	0	0	0	0	0	0	0	0	0	0	0	0	0	0	0	0	0	0	0	0
ENSG00000310190.1	0	0	0	0	0	0	0	0	0	0	0	0	0	0	0	0	0	0	0	0	0	0	0
ENSG00000310238.1	0	0	0	0	0	0	0	0	0	0	0	0	0	0	0	0	0	0	0	0	0	0	0
ENSG00000215914.4	0	0	0	0	0	0	0	0	0	0	0	0	0	0	0	0	0	0	0	0	0	0	0
ENSG00000008128.23	0	0	2	2	0	4	0	0	1	0	0	0	3	1	0	0	0	1	0	0	2	0	2
ENSG00000268575.1	1	1	0	0	0	0	0	0	0	0	0	0	0	0	0	0	1	0	0	0	0	3	3
ENSG00000293188.2	1	11	16	10	3	11	17	3	7	7	15	8	1	16	16	10	3	3	10	8	21	3	10
ENSG00000290854.2	0	0	0	0	0	0	0	0	6	0	0	0	0	0	0	0	0	0	0	0	0	1	1
ENSG00000215790.9	0	0	0	0	0	0	0	0	0	0	0	0	0	0	0	0	0	0	0	0	0	0	0
ENSG00000227775.4	0	0	0	0	0	0	0	0	0	0	0	0	0	0	0	0	0	0	0	0	0	0	0
ENSG00000008130.15	50	79	88	94	58	55	49	77	94	71	39	51	41	37	39	21	20	5	8	34	84	36	67
ENSG00000302550.1	0	0	0	0	0	0	0	0	0	0	0	0	0	0	0	0	0	0	0	0	2	0	0
ENSG00000078369.19	1922	1548	1305	1518	1828	1496	1707	1743	2106	1091	1626	1864	1609	1913	1629	1873	1767	1545	1608	1808	1532	1890	1569
ENSG00000231050.4	2	6	8	14	3	7	2	4	5	0	1	8	4	0	16	4	5	10	9	5	18	8	10
ENSG00000303984.1	0	0	0	0	0	0	0	0	0	0	0	0	0	0	0	0	0	0	0	0	0	0	0
ENSG00000294910.1	0	0	0	0	0	0	0	0	0	4	1	0	0	0	0	0	0	0	0	0	0	0	0
ENSG00000306476.1	0	0	0	0	0	0	0	0	0	0	0	0	0	0	0	0	0	0	0	0	0	2	0
ENSG00000169885.10	0	0	0	0	0	0	0	2	0	0	0	0	0	0	0	0	0	0	0	0	0	0	0
ENSG00000178821.13	14	18	7	8	0	1	7	11	4	11	3	10	3	2	3	0	3	4	0	5	14	9	0
ENSG00000142609.20	2	0	0	0	2	4	2	0	0	0	3	8	6	0	1	1	4	1	1	2	0	3	0
ENSG00000233542.3	0	0	0	0	0	0	0	0	0	0	0	2	0	2	0	0	0	1	0	0	1	0	2
ENSG00000187730.9	8	12	3	3	9	1	1	0	0	13	4	13	2	4	0	0	2	1	4	9	13	1	0
ENSG00000304958.1	0	0	0	0	0	0	0	0	0	0	0	0	0	0	0	0	0	0	0	0	0	0	0
ENSG00000226969.2	0	0	0	0	0	0	0	0	0	0	0	0	0	0	0	0	0	0	0	0	0	0	0
ENSG00000067606.17	0	0	0	0	0	0	0	1	0	1	0	0	0	0	0	0	0	0	0	0	0	0	0
ENSG00000308181.1	0	0	0	0	0	2	0	0	0	0	0	0	0	0	0	0	0	0	0	0	0	0	0
ENSG00000271806.1	0	0	0	0	0	0	0	0	0	1	0	0	0	0	0	0	0	0	0	0	0	0	0
ENSG00000182873.5	0	0	0	0	0	0	0	0	0	0	0	1	0	0	0	0	3	1	0	0	0	1	0
ENSG00000162585.17	84	137	111	97	147	71	86	98	130	102	112	85	96	138	115	105	73	96	81	95	88	93	89
ENSG00000304038.1	0	0	0	1	0	0	0	0	0	0	0	0	0	0	0	0	0	0	0	0	0	0	0
ENSG00000234396.3	0	0	0	0	0	0	0	0	0	0	0	0	0	0	0	0	0	0	0	0	0	0	0
ENSG00000304143.1	0	0	0	0	0	0	0	0	0	0	0	0	0	0	0	0	0	0	0	0	0	0	0
ENSG00000157933.11	219	392	304	409	370	277	307	300	294	321	364	309	178	306	314	165	144	183	180	225	362	271	242
ENSG00000295493.1	0	0	0	0	0	0	0	0	0	0	0	0	0	0	0	0	0	0	0	0	0	0	0
ENSG00000287356.2	3	7	1	8	4	9	0	4	0	2	1	4	0	2	3	10	1	1	10	2	6	3	2
ENSG00000116151.14	16	22	5	4	17	9	20	21	11	4	6	5	1	10	7	3	5	26	6	13	15	13	7
ENSG00000272161.1	2	0	0	0	0	0	4	0	5	0	0	0	0	0	0	0	0	0	0	0	0	0	0
ENSG00000292993.1	1	0	2	0	1	0	2	4	1	0	3	1	0	8	0	8	2	0	1	0	1	3	2
ENSG00000269896.3	0	0	0	0	0	0	0	0	0	0	0	0	0	0	0	0	0	0	0	0	0	0	0
ENSG00000272420.1	35	11	14	26	25	13	24	21	25	13	26	17	24	29	6	42	39	27	31	14	15	23	15
ENSG00000295371.1	0	0	0	0	0	0	0	0	0	0	0	0	0	0	0	0	0	0	0	0	0	0	0
ENSG00000157916.20	214	184	185	252	207	174	207	263	278	234	234	253	173	225	243	106	118	151	132	207	254	191	176
ENSG00000157911.11	1	1	0	0	0	4	1	0	0	1	0	1	1	0	1	0	0	0	1	3	1	0	1
ENSG00000149527.18	36	37	18	18	33	27	35	36	38	42	54	43	18	33	40	56	58	58	44	9	42	23	15
ENSG00000224387.1	0	1	2	0	1	0	2	3	0	0	2	1	0	0	0	0	1	1	0	0	0	0	0
ENSG00000229393.1	0	0	0	0	0	0	0	1	0	0	0	0	0	0	0	0	0	0	0	0	0	0	0
ENSG00000157881.16	2	9	1	1	11	0	5	5	3	21	3	10	3	14	7	3	1	0	3	8	15	4	6
ENSG00000197921.6	6	14	10	16	5	8	20	11	6	11	18	3	11	5	2	4	13	2	2	1	13	4	3
ENSG00000272449.4	19	15	4	17	31	18	12	13	10	16	15	13	13	8	7	3	9	11	4	2	7	2	12
ENSG00000238164.7	0	0	0	0	0	0	0	0	0	0	0	1	4	0	0	0	0	0	0	0	0	1	0
ENSG00000307979.1	0	0	0	0	0	0	0	0	0	0	0	0	0	0	0	0	0	0	0	0	0	0	0
ENSG00000157873.18	0	0	0	1	0	0	0	0	0	0	3	1	0	0	0	0	0	0	0	0	0	0	0
ENSG00000225931.3	0	0	0	0	0	0	0	0	0	0	0	0	0	0	0	0	0	0	0	0	0	0	0
ENSG00000307958.1	0	0	0	0	0	0	0	0	0	0	0	0	0	0	0	0	0	0	0	0	0	0	0
ENSG00000228037.2	0	0	0	0	0	0	0	0	0	0	0	1	0	0	0	0	0	0	0	0	0	0	0
ENSG00000289610.3	2	0	0	2	1	0	0	0	0	0	0	2	2	0	0	1	0	4	0	0	0	0	0
ENSG00000157870.17	336	214	153	317	292	235	294	263	446	240	287	327	294	265	234	353	305	275	261	221	356	381	345
ENSG00000142606.16	0	0	0	0	0	0	0	0	0	0	0	0	0	0	0	0	0	0	0	0	0	0	0
ENSG00000237058.2	13	8	19	16	24	6	14	9	14	4	8	9	10	28	22	13	8	8	5	3	23	5	6
ENSG00000215912.13	0	0	1	1	2	0	5	3	3	0	0	0	0	2	1	2	5	3	2	2	4	3	1
ENSG00000285945.1	0	0	0	0	0	0	0	0	0	0	0	0	0	0	0	0	0	0	0	0	0	0	0
ENSG00000283259.1	0	0	0	0	0	0	0	0	0	0	0	0	0	0	0	0	0	0	0	0	0	0	0
ENSG00000233234.1	0	0	0	0	0	0	0	0	0	0	0	0	0	0	0	0	0	0	0	0	0	0	0
ENSG00000287396.2	0	0	0	0	0	0	0	0	0	0	0	0	0	1	0	0	0	0	0	0	0	1	0
ENSG00000231630.1	0	0	0	0	0	0	0	0	0	0	0	0	0	0	0	0	0	0	0	0	0	0	0
ENSG00000302855.1	0	0	0	0	0	0	0	0	0	0	0	0	0	0	0	0	0	0	0	0	0	0	0
ENSG00000295089.1	0	0	0	0	0	0	0	0	0	0	0	0	0	0	0	0	0	0	0	0	0	0	0
ENSG00000300015.1	0	0	0	0	0	0	0	0	0	0	0	0	0	0	0	0	0	0	0	0	0	0	0
ENSG00000284745.2	0	0	0	0	0	0	0	0	0	0	0	0	0	0	0	0	0	0	0	0	0	0	0
ENSG00000169717.7	0	0	0	0	0	0	0	0	0	0	0	0	0	0	0	0	0	0	0	0	0	0	0
ENSG00000177133.15	6	14	8	0	5	2	2	0	5	4	0	2	0	1	6	0	0	1	1	5	4	0	4
ENSG00000142611.17	13	7	19	18	23	9	25	24	11	10	27	16	22	5	10	0	0	3	0	18	16	5	3
ENSG00000283572.1	0	0	0	0	0	0	0	0	0	0	0	0	0	0	0	0	0	0	0	0	0	0	0
ENSG00000226286.1	0	0	0	0	0	0	0	0	0	0	0	0	0	0	0	0	0	0	0	0	0	0	0
ENSG00000306427.1	0	0	0	0	0	0	0	0	0	0	0	0	0	0	0	0	0	0	0	0	0	0	0
ENSG00000279839.1	0	0	0	0	0	0	0	0	0	0	0	0	0	0	0	0	0	0	0	0	0	0	0
ENSG00000306439.1	0	0	0	0	0	0	0	0	0	0	0	0	0	0	0	0	0	0	0	0	0	0	0
ENSG00000272235.1	5	0	0	1	0	0	0	6	0	0	0	0	0	1	0	0	0	0	0	0	0	0	0
ENSG00000287828.2	0	0	0	1	0	0	0	0	0	1	2	0	0	0	0	0	0	0	0	0	0	0	0
ENSG00000286518.1	0	0	0	3	0	0	0	0	3	0	0	0	0	0	0	0	0	0	0	0	0	0	0
ENSG00000295754.1	0	0	0	0	0	0	0	0	0	0	0	0	0	0	0	0	0	0	0	0	0	0	0
ENSG00000297626.1	0	0	0	0	0	0	0	0	0	0	0	0	0	0	0	0	0	0	0	0	0	0	0
ENSG00000130762.15	15	7	11	9	7	12	3	5	15	8	12	4	3	7	12	2	3	1	1	11	18	3	8
ENSG00000272088.1	0	0	0	0	0	0	0	0	0	0	0	0	0	0	0	0	0	2	0	0	0	0	0
ENSG00000162591.17	5	8	5	7	8	25	8	7	5	11	14	6	9	9	6	10	13	11	2	6	4	7	8
ENSG00000207776.1	0	0	0	0	0	0	0	0	0	0	0	0	0	0	0	0	0	0	0	0	0	0	0
ENSG00000309127.1	0	0	0	0	0	0	0	0	0	0	0	0	0	0	0	0	0	0	0	0	0	0	0
ENSG00000238260.4	0	0	0	0	0	0	0	0	0	0	0	0	0	2	0	0	0	0	0	6	1	2	0
ENSG00000158109.15	307	249	251	288	288	262	205	258	311	239	328	192	214	216	210	185	196	205	201	194	265	211	228
ENSG00000116213.16	73	78	98	105	88	85	89	76	106	100	136	79	101	102	114	95	53	73	45	75	125	76	112
ENSG00000078900.16	2	5	6	6	8	0	5	6	0	7	6	7	10	17	6	3	0	0	0	7	6	1	13
ENSG00000227589.1	0	0	0	0	0	0	0	0	0	0	0	0	0	0	0	0	0	0	0	0	0	0	0
ENSG00000235131.1	0	0	0	0	0	0	0	0	0	0	0	0	0	0	0	0	0	0	0	0	0	0	0
ENSG00000293478.2	82	92	57	124	99	42	61	111	82	81	99	96	62	84	99	62	68	61	49	68	114	113	105
ENSG00000276189.1	0	0	0	0	0	0	0	0	0	0	0	0	0	0	0	0	0	0	0	0	0	0	0
ENSG00000227372.13	0	0	0	0	0	0	0	0	0	0	0	0	0	0	0	0	0	0	0	0	0	0	0
ENSG00000162592.10	0	2	0	0	0	0	2	0	0	0	0	0	0	0	3	0	5	0	0	0	3	0	5
ENSG00000296834.1	0	0	0	0	0	0	0	0	0	0	0	0	0	0	0	0	0	0	0	0	0	0	0
ENSG00000235169.11	0	0	3	0	0	4	1	3	2	0	1	0	0	0	2	0	0	0	0	1	0	0	0
ENSG00000130764.10	1025	987	823	919	1493	882	905	1270	1032	832	1070	845	665	755	807	595	428	489	433	696	1226	806	793
ENSG00000266075.2	0	0	1	0	0	0	0	0	2	0	0	0	0	0	0	0	0	0	0	0	0	0	0
ENSG00000272153.1	0	0	0	0	0	0	0	0	0	0	0	1	0	0	0	0	0	0	0	0	0	0	0
ENSG00000116198.14	130	123	132	152	130	135	129	152	115	104	209	137	114	144	175	115	66	96	105	108	152	94	80
ENSG00000169598.17	116	137	124	139	119	122	129	121	146	105	148	107	81	77	81	37	77	58	43	108	157	119	107
ENSG00000198912.12	68	103	69	119	113	84	130	144	86	90	110	113	66	84	91	62	63	64	44	99	82	91	83
ENSG00000236423.9	0	0	0	1	0	0	0	2	1	0	0	0	3	0	1	0	1	0	0	0	0	8	1
ENSG00000233304.8	0	0	0	0	0	0	0	0	0	0	1	0	0	0	0	0	0	0	0	0	0	0	1
ENSG00000226374.4	0	0	0	0	0	0	0	0	0	0	0	0	0	0	0	0	0	0	0	0	0	0	0
ENSG00000284668.3	0	0	0	0	0	0	0	0	0	0	0	0	0	0	0	0	0	0	0	0	0	0	0
ENSG00000284703.2	0	2	0	0	0	0	0	0	0	0	0	0	0	0	0	0	0	0	0	0	2	0	0
ENSG00000296871.1	0	0	0	0	0	0	0	0	0	0	0	0	0	0	0	0	0	0	0	0	0	0	0
ENSG00000308587.1	0	0	0	0	0	0	0	0	0	0	0	0	0	0	0	0	0	0	0	0	0	0	0
ENSG00000229280.1	0	0	0	0	0	0	0	0	0	0	0	0	0	0	0	0	0	0	0	0	0	0	0
ENSG00000301255.1	0	0	0	0	0	0	0	0	0	0	0	0	0	0	0	0	0	0	0	0	0	0	0
ENSG00000299169.1	0	0	0	0	0	0	0	0	0	0	0	0	0	0	0	0	0	0	0	0	0	0	0
ENSG00000302287.1	0	0	0	0	0	0	0	0	0	0	0	0	0	0	0	0	0	0	0	0	0	0	0
ENSG00000235054.5	0	0	0	0	0	0	0	0	0	0	0	0	0	0	0	0	0	0	0	0	0	0	0
ENSG00000306535.1	0	0	0	0	0	0	0	0	0	0	0	0	0	0	0	0	0	0	0	0	0	0	0
ENSG00000284694.1	0	0	0	0	0	0	0	0	0	0	0	0	0	0	0	0	0	0	0	0	0	0	0
ENSG00000299517.1	0	0	0	0	0	0	0	0	0	0	0	0	0	0	0	0	0	0	0	0	0	0	0
ENSG00000227169.2	0	0	0	0	0	0	0	0	0	0	0	0	0	0	0	0	0	0	0	0	0	0	0
ENSG00000295490.1	0	0	0	0	0	0	0	0	0	0	0	0	0	0	0	0	0	0	0	0	0	0	0
ENSG00000232596.3	0	0	0	0	0	0	0	0	0	0	0	0	0	0	0	0	0	0	0	0	0	0	0
ENSG00000300565.1	0	0	0	0	0	0	0	0	0	1	0	0	0	1	0	0	0	0	0	0	0	0	0
ENSG00000303830.1	0	0	0	0	0	0	0	0	0	0	0	0	0	0	0	0	0	0	0	0	0	0	0
ENSG00000196581.11	10	0	0	3	1	0	3	8	2	0	0	0	0	0	5	1	0	1	2	0	0	1	0
ENSG00000287586.1	0	0	0	0	0	0	0	0	0	0	0	0	0	0	0	0	0	0	0	0	0	0	0
ENSG00000284739.2	0	0	0	0	0	0	0	0	0	0	0	0	0	0	0	0	0	0	0	0	0	0	0
ENSG00000284674.1	0	0	0	0	0	0	0	0	0	0	0	0	0	0	0	0	0	0	0	0	0	0	0
ENSG00000309102.1	0	0	0	0	0	0	0	0	0	0	0	0	0	0	0	0	0	0	0	0	0	0	0
ENSG00000309111.1	0	0	0	0	0	0	0	0	0	0	0	0	0	0	0	0	0	0	0	0	0	0	0
ENSG00000231510.1	0	0	0	0	0	0	0	0	0	0	0	0	0	0	0	0	0	0	0	0	0	0	0
ENSG00000296716.1	0	0	0	0	0	0	0	0	0	0	0	0	0	0	0	0	0	0	0	0	0	0	0
ENSG00000302269.1	0	0	0	0	0	0	0	0	0	0	0	0	0	0	0	0	0	0	0	0	0	0	0
ENSG00000306645.1	0	0	0	0	0	0	0	0	0	0	0	0	0	0	0	0	0	0	0	0	0	0	0
ENSG00000284616.1	0	0	0	0	0	0	0	0	0	0	0	0	0	0	0	0	0	0	0	0	0	0	0
ENSG00000302445.1	0	0	0	0	0	0	0	0	0	0	0	0	0	0	0	0	0	0	0	0	0	0	0
ENSG00000302452.1	0	0	0	0	0	0	0	0	0	0	0	0	0	0	0	0	0	0	0	0	0	0	0
ENSG00000295735.1	0	0	0	0	0	0	0	0	0	0	0	0	0	0	0	0	0	0	0	0	0	0	0
ENSG00000284692.3	0	0	0	1	0	0	0	0	0	0	0	0	0	0	0	0	0	0	0	0	0	0	0
ENSG00000284666.1	0	0	0	0	0	0	0	0	0	0	0	0	0	0	0	0	0	0	0	0	0	0	0
ENSG00000260972.1	0	0	0	0	0	0	0	0	0	0	0	0	0	0	0	0	0	0	0	0	0	0	0
ENSG00000299325.1	0	0	0	0	0	0	0	0	0	0	0	0	0	0	0	0	0	0	0	0	0	0	0
ENSG00000283356.1	0	0	0	0	0	0	0	0	0	0	0	0	0	0	0	0	0	0	0	0	0	0	0
ENSG00000289893.2	7	3	1	2	5	1	1	1	7	0	1	0	0	2	1	3	0	1	0	4	2	1	2
ENSG00000264341.1	0	0	0	0	0	0	0	0	0	0	0	0	0	0	0	0	0	0	0	0	0	0	0
ENSG00000295108.1	0	0	0	0	0	0	0	0	0	0	0	0	0	0	0	0	0	0	0	0	0	0	0
ENSG00000295122.1	0	0	0	0	0	0	0	0	0	0	0	0	0	0	0	0	0	0	0	0	0	0	0
ENSG00000298180.1	2	0	0	0	0	0	0	0	0	0	1	0	0	0	0	0	0	0	0	0	0	0	0
ENSG00000264101.1	0	0	0	0	0	0	0	0	0	0	0	0	0	0	0	0	0	0	0	0	0	0	0
ENSG00000131697.18	50	48	40	65	42	43	70	45	60	54	61	34	44	45	80	46	26	71	38	65	79	64	74
ENSG00000299539.1	0	0	0	0	0	0	0	0	0	0	0	0	0	0	0	0	0	0	0	0	0	0	0
ENSG00000069424.16	220	178	155	159	244	212	188	218	223	193	224	140	243	206	192	126	120	116	63	214	176	194	237
ENSG00000116254.18	278	281	202	290	310	311	257	348	382	392	389	268	290	321	360	244	228	222	166	252	330	243	347
ENSG00000285629.1	0	0	0	0	0	0	0	0	0	0	0	1	0	0	0	0	0	0	0	0	0	0	0
ENSG00000116251.11	845	653	551	686	1114	856	1045	1200	1118	568	824	748	608	738	787	556	599	570	510	760	823	831	753
ENSG00000226944.2	22	25	19	7	28	22	21	10	25	16	24	21	18	21	21	0	20	9	3	34	23	21	21
ENSG00000158286.13	7	7	10	17	17	10	2	8	23	4	16	9	2	11	5	2	12	14	8	6	10	10	19
ENSG00000116237.16	267	203	243	348	284	185	202	209	303	182	297	228	152	214	229	90	101	72	75	159	263	236	199
ENSG00000225077.4	13	8	5	11	16	3	2	17	12	12	19	7	0	5	3	1	0	5	1	8	18	6	3
ENSG00000173673.9	0	0	0	0	0	0	0	0	0	0	0	0	0	0	0	0	0	0	0	0	0	0	0
ENSG00000158292.7	457	459	399	509	540	431	649	525	588	499	657	492	433	567	453	690	553	500	567	359	538	457	508
ENSG00000097021.21	1572	1181	1072	1333	1321	1519	1516	1464	1978	1708	1756	1382	1439	1500	1736	1165	1351	1189	1142	1313	1562	1577	1327
ENSG00000271746.1	0	0	3	8	2	3	2	0	2	0	0	0	0	0	0	4	6	0	2	8	1	4	3
ENSG00000069812.11	1	0	0	1	0	0	0	1	0	0	1	4	0	0	7	0	3	0	1	2	1	0	3
ENSG00000187017.18	0	4	0	6	0	2	0	2	5	0	4	1	2	0	2	2	3	1	3	1	3	0	8
ENSG00000265392.1	0	0	0	0	0	0	0	0	0	0	0	0	0	0	0	0	0	0	0	0	0	0	0
ENSG00000231868.1	0	2	0	0	0	1	1	0	0	0	1	0	0	1	0	0	0	2	1	0	0	0	0
ENSG00000215788.11	2	0	1	9	2	3	5	9	1	4	2	2	2	0	9	2	0	6	5	0	8	0	6
ENSG00000171680.23	45	97	94	80	108	61	90	100	126	94	113	99	118	102	92	99	59	68	85	77	132	66	99
ENSG00000297749.1	0	0	0	0	0	0	0	0	0	0	0	0	0	0	0	0	0	0	0	0	0	0	0
ENSG00000299237.1	0	0	0	1	0	0	0	0	1	0	0	0	0	0	1	0	7	0	0	0	1	0	0
ENSG00000299253.1	0	0	0	0	0	0	0	0	0	0	0	0	0	0	0	0	0	0	0	0	0	0	0
ENSG00000162408.11	425	384	378	491	459	318	350	391	448	375	453	391	269	300	434	192	203	154	173	330	544	412	396
ENSG00000253022.1	0	0	0	0	0	0	0	0	0	0	0	0	0	0	0	0	0	0	0	0	0	0	0
ENSG00000229519.2	0	0	0	0	0	0	0	0	0	0	0	0	0	0	0	0	1	0	0	1	0	0	0
ENSG00000173662.21	0	0	0	3	0	0	1	0	0	2	1	0	0	2	0	1	0	0	0	0	0	0	0
ENSG00000204859.13	42	53	64	64	32	46	34	51	49	59	63	68	40	35	57	28	28	29	21	34	98	39	48
ENSG00000162413.17	135	224	242	252	120	100	87	88	227	218	182	171	132	110	131	98	87	54	76	133	228	134	127
ENSG00000295286.1	0	0	0	0	0	0	0	0	0	0	0	0	0	0	0	0	0	0	0	0	0	0	0
ENSG00000304810.1	1	0	0	1	2	12	2	0	4	0	0	8	0	4	5	3	0	4	7	0	2	4	2
ENSG00000116273.6	265	307	267	320	405	283	380	398	339	250	325	240	219	203	228	113	89	131	122	202	421	317	249
ENSG00000041988.16	91	138	105	103	152	85	105	118	134	123	156	95	65	92	128	85	76	76	83	93	98	78	62
ENSG00000007923.17	4	4	2	3	6	1	2	3	2	3	5	3	17	1	4	16	10	0	3	3	3	9	5
ENSG00000228750.8	0	0	0	0	0	0	0	1	0	0	0	0	0	0	0	0	0	0	0	0	0	0	0
ENSG00000284744.1	0	0	0	0	0	0	0	0	0	0	0	0	0	0	0	0	0	0	0	0	0	0	1
ENSG00000237436.2	17	34	19	22	19	32	20	36	38	11	18	10	13	24	41	13	18	21	13	3	22	8	16
ENSG00000171735.21	742	610	632	704	771	691	881	885	830	474	744	715	605	859	791	876	849	874	837	649	753	757	730
ENSG00000227950.1	0	0	0	0	0	0	0	0	0	0	0	0	0	0	0	0	0	0	0	0	0	0	0
ENSG00000237365.1	0	0	0	0	0	0	0	0	0	0	0	0	0	0	0	0	0	0	0	0	0	0	0
ENSG00000207056.1	9	13	3	2	0	4	5	2	1	5	8	5	5	4	7	8	1	17	17	10	3	10	2
ENSG00000310450.1	0	0	0	0	0	0	0	0	0	0	0	0	0	0	0	0	0	0	0	0	0	0	0
ENSG00000237402.2	17	7	7	1	9	10	2	5	4	7	10	2	2	4	4	3	1	0	0	5	8	10	0
ENSG00000237728.3	0	0	0	0	0	0	0	0	0	0	0	0	0	0	0	0	0	0	0	0	0	0	0
ENSG00000294314.1	0	0	0	0	0	0	0	0	0	0	0	0	0	0	0	0	0	0	0	0	0	0	0
ENSG00000225126.2	0	0	0	0	0	0	0	0	2	0	0	0	0	0	0	1	0	0	0	0	0	0	0
ENSG00000298973.1	0	0	0	0	0	0	0	0	0	0	0	0	0	0	0	0	0	0	0	0	0	3	0
ENSG00000306883.1	0	0	0	0	0	0	0	0	0	0	0	0	0	0	0	0	0	0	0	0	0	0	0
ENSG00000302704.1	0	0	0	0	0	0	0	0	0	0	0	0	0	0	0	0	0	0	0	0	0	0	0
ENSG00000270171.1	20	8	6	10	6	18	8	18	11	5	10	21	16	7	11	30	15	19	18	9	15	10	12
ENSG00000270035.1	6	0	10	5	5	9	9	1	2	2	3	0	1	0	4	4	4	3	2	2	10	0	4
ENSG00000269978.2	5	1	0	3	13	8	3	2	3	2	2	0	2	1	13	2	19	4	3	10	9	10	4
ENSG00000300603.1	0	0	0	0	0	0	0	0	0	0	0	0	0	0	0	0	0	0	0	0	0	0	0
ENSG00000049245.13	38	48	26	26	79	41	64	66	20	41	37	36	52	39	38	29	32	25	34	31	40	24	17
ENSG00000269925.1	0	9	1	2	6	0	9	6	2	1	4	3	0	5	3	0	7	3	2	3	1	7	3
ENSG00000049246.15	2	8	10	5	14	2	11	8	12	8	9	8	5	20	11	15	3	10	2	1	2	5	18
ENSG00000236266.2	0	0	0	0	0	0	0	0	0	0	0	0	3	1	0	0	0	0	0	0	0	0	4
ENSG00000049247.14	10	6	2	14	12	1	2	3	7	4	3	9	5	4	9	16	29	35	12	12	5	15	2
ENSG00000302605.1	0	0	0	0	0	0	0	0	0	0	0	0	0	0	0	0	0	0	0	0	0	0	0
ENSG00000049249.10	0	0	3	1	2	0	0	3	0	1	0	4	0	2	0	0	4	6	3	5	0	0	3
ENSG00000270330.1	0	0	0	0	0	0	0	0	0	0	0	0	0	0	0	0	0	0	0	0	0	0	0
ENSG00000116288.13	1494	1392	1384	1551	1596	1652	1682	1833	2147	1669	1782	1485	1371	1660	1741	1148	1131	1149	1094	1344	1585	1654	1350
ENSG00000299004.1	0	0	0	3	0	0	0	0	1	0	3	0	0	0	0	0	1	2	0	0	0	1	0
ENSG00000200344.1	0	0	0	0	0	0	0	0	0	0	0	0	0	0	0	0	0	0	0	0	0	0	0
ENSG00000284747.1	0	0	0	2	1	0	0	1	0	0	3	1	0	0	0	0	3	0	4	5	0	0	0
ENSG00000284716.1	0	0	0	0	0	0	0	0	0	0	1	0	0	0	0	0	0	0	1	0	0	0	0
ENSG00000116285.13	76	91	70	86	92	57	96	86	89	81	99	76	67	71	124	93	90	62	75	94	93	48	76
ENSG00000238290.2	8	6	1	2	5	1	4	4	9	2	3	2	5	8	2	2	4	7	11	6	1	0	7
ENSG00000232848.1	0	0	0	0	0	0	0	0	0	0	0	0	0	0	0	0	0	0	0	0	0	0	0
ENSG00000301325.1	0	0	0	0	0	0	0	0	0	0	0	0	0	0	0	0	0	0	0	0	0	0	0
ENSG00000227634.4	0	0	0	0	0	0	0	0	0	0	0	0	0	0	0	0	0	0	0	0	0	0	0
ENSG00000229305.1	0	0	0	0	0	0	0	0	0	0	0	0	0	0	0	0	0	0	0	0	0	0	0
ENSG00000301344.1	0	0	0	0	0	0	0	0	0	0	0	0	0	0	0	0	0	0	0	0	0	0	0
ENSG00000200975.1	0	0	0	0	0	0	0	0	0	0	0	0	0	0	0	0	0	0	0	0	0	0	0
ENSG00000233645.1	0	0	0	0	0	0	0	0	0	0	0	0	0	0	0	0	0	0	0	0	0	0	0
ENSG00000298156.1	0	0	0	0	0	0	0	0	0	0	0	0	0	0	0	0	0	0	0	0	0	0	0
ENSG00000301025.1	0	0	0	0	0	0	0	0	0	0	0	0	0	0	0	0	0	0	0	0	0	0	0
ENSG00000301006.1	0	0	0	0	0	0	0	0	0	0	0	0	0	0	0	0	0	0	0	0	0	0	0
ENSG00000251977.1	0	0	0	0	0	0	0	0	0	0	0	0	0	0	0	0	0	0	0	0	0	0	0
ENSG00000162426.16	39	50	26	35	38	34	49	33	61	35	72	44	31	44	72	41	64	66	58	33	61	57	56
ENSG00000252254.1	0	0	0	0	0	0	0	0	0	0	0	0	0	0	0	0	0	0	0	0	0	0	0
ENSG00000142599.20	559	610	583	617	629	738	801	725	725	628	804	608	577	687	633	702	777	876	760	617	759	634	678
ENSG00000232912.6	0	0	0	0	0	0	0	0	0	0	0	0	0	0	0	0	0	0	0	0	0	0	0
ENSG00000221083.1	5	2	4	0	6	2	7	2	2	19	6	7	9	5	3	7	8	12	2	4	3	5	5
ENSG00000270282.1	0	0	0	0	0	0	0	0	0	0	0	0	0	0	0	0	0	0	0	0	0	0	0
ENSG00000234619.1	0	0	0	0	0	0	0	0	0	0	0	0	0	0	0	0	0	0	0	0	0	0	0
ENSG00000224315.2	0	0	0	0	0	0	1	0	0	1	0	0	2	2	0	2	0	1	1	0	0	0	0
ENSG00000303676.1	0	0	0	0	0	0	0	0	0	0	0	0	0	0	0	1	0	0	0	0	0	0	0
ENSG00000222511.2	0	0	0	0	0	0	0	0	0	0	0	0	0	1	0	0	0	0	3	0	0	0	0
ENSG00000226545.1	2	0	0	0	0	0	0	0	0	0	0	1	0	0	0	0	0	0	0	0	0	0	0
ENSG00000228423.2	0	5	3	0	0	0	0	0	0	1	1	1	1	0	1	0	0	0	0	0	0	0	0
ENSG00000229716.2	0	0	0	0	0	0	1	0	0	0	0	0	0	0	0	0	0	0	0	0	0	0	0
ENSG00000074800.16	3301	3159	3401	3910	4421	3778	4945	4028	5160	4384	4584	3742	2922	4196	4161	1736	1624	1691	1825	3220	4043	3080	3105
ENSG00000274258.1	0	0	0	0	0	0	0	0	0	0	0	0	0	0	0	0	0	0	0	0	0	0	0
ENSG00000230679.2	7	8	1	7	3	15	9	3	6	8	1	9	2	5	3	1	3	7	4	8	2	2	4
ENSG00000201725.1	0	0	0	0	0	0	0	0	0	0	0	0	0	0	0	0	0	0	0	0	0	0	0
ENSG00000238249.2	0	0	0	0	0	0	0	0	0	0	0	0	0	0	0	0	0	0	0	0	0	0	0
ENSG00000310107.1	0	0	0	0	0	0	0	0	0	0	0	0	0	0	0	0	0	0	0	0	0	0	0
ENSG00000232208.2	0	0	0	0	0	0	0	0	0	0	0	0	0	0	0	0	0	0	0	0	0	0	0
ENSG00000232663.2	0	0	0	0	0	0	0	0	0	0	0	0	0	0	0	0	0	0	0	0	0	0	0
ENSG00000310124.1	0	0	0	0	0	0	0	0	0	0	0	0	0	0	0	0	0	0	0	0	0	0	0
ENSG00000131686.15	0	0	0	0	0	0	0	0	0	0	0	0	0	0	0	0	0	0	0	0	0	0	0
ENSG00000290109.2	0	0	0	0	0	0	0	0	0	0	0	0	0	0	0	0	0	0	0	0	0	0	0
ENSG00000265141.2	0	0	0	0	0	0	0	0	0	0	0	0	0	0	0	0	0	0	0	0	0	0	0
ENSG00000197241.4	0	0	0	0	0	0	0	0	0	0	0	0	0	0	0	0	0	0	0	0	0	0	0
ENSG00000142583.18	0	0	0	0	0	0	0	0	0	0	0	0	0	0	0	0	0	0	0	0	0	0	0
ENSG00000252404.1	0	0	0	0	0	0	0	0	0	0	0	0	0	0	0	0	0	0	0	0	0	0	0
ENSG00000180758.12	15	16	24	49	16	4	25	17	27	9	26	27	17	13	26	3	9	0	0	21	32	6	22
ENSG00000228526.9	2	0	1	9	0	0	0	2	1	0	0	0	0	0	0	1	0	3	0	2	0	0	1
ENSG00000284357.1	0	0	0	0	0	0	0	0	0	0	0	0	0	0	0	0	0	0	0	0	0	0	0
ENSG00000289914.2	0	0	0	0	0	0	0	0	0	0	0	0	0	0	0	0	0	0	0	0	0	0	0
ENSG00000302015.1	0	0	0	0	0	0	0	0	0	0	0	0	0	0	0	0	0	0	0	0	0	0	0
ENSG00000234546.6	0	0	2	0	0	0	1	1	0	0	0	2	0	0	3	0	6	0	0	3	0	0	0
ENSG00000301983.1	0	0	0	0	0	0	0	0	0	0	0	0	0	0	0	0	0	0	0	0	0	0	0
ENSG00000301968.1	0	0	0	0	0	0	0	0	0	0	2	0	0	0	0	0	0	0	0	0	0	0	0
ENSG00000049239.13	25	44	30	33	38	15	14	20	33	7	24	47	22	35	33	16	31	28	17	18	31	28	24
ENSG00000302217.1	0	2	1	1	2	0	10	2	1	2	7	1	3	0	3	12	0	7	2	9	3	1	0
ENSG00000171621.14	67	85	101	101	87	92	134	109	148	57	97	91	125	115	108	32	32	27	34	80	115	106	69
ENSG00000294252.1	0	0	0	0	0	0	0	0	0	0	1	0	0	0	0	0	0	0	3	0	0	0	0
ENSG00000296073.1	0	0	0	0	0	0	0	0	0	0	0	0	0	0	0	0	0	0	0	0	0	0	0
ENSG00000296056.1	0	0	0	0	0	0	0	0	0	0	0	0	0	0	0	0	0	0	0	0	0	0	0
ENSG00000307568.1	0	0	0	0	0	0	0	0	0	0	0	0	0	0	0	0	0	0	0	0	0	0	0
ENSG00000284652.1	5	0	0	2	0	0	0	0	1	0	0	0	1	0	0	0	0	0	0	1	0	0	0
ENSG00000284693.3	0	0	1	0	0	0	1	0	3	4	3	0	5	0	0	0	0	0	1	0	5	1	6
ENSG00000252956.1	0	0	0	0	0	0	0	0	0	0	0	0	0	0	0	0	0	0	0	0	0	0	0
ENSG00000301013.1	0	0	0	0	0	0	0	0	0	0	0	0	0	0	0	0	0	0	0	0	0	0	0
ENSG00000301030.1	0	0	0	0	0	0	0	0	0	0	0	0	0	0	0	0	0	0	0	0	0	0	0
ENSG00000306844.1	0	0	0	0	0	0	0	0	0	0	0	0	0	0	0	0	0	0	0	0	0	0	0
ENSG00000296249.1	0	0	0	0	0	0	0	0	0	0	0	0	0	0	0	0	0	0	0	0	0	0	0
ENSG00000235263.2	0	0	0	0	0	0	0	0	0	0	1	0	0	0	0	0	0	0	0	0	0	0	0
ENSG00000171612.7	215	245	185	199	228	202	214	237	205	200	272	224	161	156	209	130	116	104	109	198	206	222	197
ENSG00000231181.1	0	0	0	0	0	0	0	0	0	0	0	0	0	0	0	0	0	0	0	0	0	1	0
ENSG00000188807.13	152	163	144	181	101	94	115	132	150	129	157	149	117	120	129	82	109	62	118	120	156	94	122
ENSG00000307011.1	0	0	0	0	0	5	0	0	0	0	0	0	0	0	0	0	0	0	0	0	0	0	0
ENSG00000171608.18	81	55	66	82	43	65	58	58	106	65	91	84	63	61	82	86	75	84	50	98	105	77	91
ENSG00000179840.5	0	0	0	0	0	0	0	1	0	0	0	0	0	0	0	0	0	0	0	0	0	0	0
ENSG00000233268.3	0	0	0	0	0	0	0	0	0	0	0	0	0	0	0	0	0	0	0	0	0	0	0
ENSG00000301080.1	0	0	0	0	0	0	0	0	0	0	0	0	0	0	0	0	0	0	0	0	0	0	0
ENSG00000231789.5	1	5	5	8	19	11	10	8	3	2	3	3	0	10	4	0	0	0	0	3	8	1	4
ENSG00000171603.18	326	252	274	284	276	405	298	404	446	244	360	256	252	274	306	313	325	333	305	299	316	216	345
ENSG00000271264.1	0	0	0	0	0	0	0	0	0	0	0	0	0	0	0	0	0	0	0	0	0	0	0
ENSG00000280113.2	5	0	0	2	1	0	0	0	0	1	0	1	1	5	0	0	3	3	1	1	1	0	0
ENSG00000178585.15	106	35	61	65	109	97	65	93	45	47	90	53	114	62	68	51	57	53	46	57	38	73	65
ENSG00000223989.1	0	0	0	0	0	0	0	0	0	0	0	0	0	0	0	0	0	0	0	0	0	0	0
ENSG00000285701.2	0	0	0	0	0	0	0	0	0	0	0	0	0	0	0	0	0	0	0	0	0	0	0
ENSG00000228150.2	0	0	1	1	2	1	1	0	0	0	1	0	0	1	0	1	0	1	0	0	4	4	0
ENSG00000162441.12	229	155	137	189	236	246	228	250	216	142	213	190	159	206	194	135	160	125	154	103	210	209	201
ENSG00000173614.14	34	49	23	25	29	27	31	24	24	30	25	32	37	16	30	12	17	34	8	30	30	18	33
ENSG00000202415.1	0	0	0	0	0	0	0	0	0	0	0	0	0	0	0	0	0	0	0	0	0	0	0
ENSG00000283611.2	0	0	0	0	0	0	0	0	0	0	0	0	0	0	0	0	0	0	0	0	0	0	0
ENSG00000265521.1	0	0	0	0	0	0	0	0	0	0	0	0	0	0	0	0	0	0	0	0	0	0	0
ENSG00000241326.1	0	0	0	0	0	0	0	0	0	0	0	0	0	0	0	0	0	0	0	0	0	0	0
ENSG00000162444.12	0	0	0	0	3	1	0	0	0	0	0	0	0	0	0	0	0	0	0	0	0	0	0
ENSG00000130939.20	126	91	87	112	159	139	178	137	178	97	154	119	118	124	109	150	131	103	104	119	85	100	123
ENSG00000224340.1	0	0	0	0	0	0	0	0	0	0	0	0	0	0	0	0	0	0	0	0	0	0	0
ENSG00000233623.2	0	0	0	0	0	0	0	0	0	0	0	0	0	0	0	0	0	0	0	0	0	0	0
ENSG00000201746.1	0	0	0	0	0	0	0	0	0	0	0	0	0	0	0	0	0	0	0	0	0	0	0
ENSG00000054523.20	940	869	879	959	1094	1113	988	1219	1304	821	1203	866	942	1159	1061	1020	1062	1053	1035	1082	1052	1050	991
ENSG00000264881.1	0	0	0	0	0	0	0	0	0	0	0	0	0	0	0	0	0	0	0	0	0	0	0
ENSG00000199562.1	11	20	15	0	5	3	8	21	6	7	10	17	15	23	12	9	6	13	13	14	15	21	13
ENSG00000264501.2	0	0	0	0	0	0	0	0	0	0	0	0	0	0	0	0	0	0	0	0	0	0	0
ENSG00000284735.1	131	63	112	126	61	72	96	102	81	53	103	130	119	71	102	141	139	140	148	115	92	88	117
ENSG00000284642.1	115	61	75	44	66	80	73	51	85	35	74	62	68	63	44	68	97	85	50	48	73	99	76
ENSG00000142657.21	490	444	384	418	420	424	484	379	563	449	520	432	363	386	468	353	365	314	374	400	397	363	376
ENSG00000271989.1	0	0	0	0	1	0	0	0	0	0	0	0	0	0	0	0	0	0	0	0	0	0	0
ENSG00000251503.8	0	0	1	0	4	0	0	0	0	0	0	3	0	0	0	0	7	0	0	0	0	2	0
ENSG00000175279.22	61	37	45	68	80	43	39	61	49	23	48	47	28	54	17	15	23	14	29	37	45	28	29
ENSG00000241563.4	4	4	11	8	6	11	3	6	3	3	13	13	0	1	12	6	6	2	3	7	8	5	4
ENSG00000160049.12	314	322	288	436	216	160	160	285	271	196	330	263	227	216	269	143	162	77	116	269	338	273	347
ENSG00000203469.2	0	0	0	0	0	0	0	0	0	0	0	0	0	0	0	0	0	0	0	0	0	0	0
ENSG00000142655.13	68	92	100	116	92	109	71	97	146	71	125	115	76	107	87	90	86	77	73	89	107	94	79
ENSG00000307253.1	0	0	0	0	0	0	0	0	0	0	0	0	0	0	0	0	0	0	0	0	1	0	0
ENSG00000287727.1	0	0	0	0	0	0	0	0	0	0	0	0	0	0	0	0	0	0	0	0	0	0	0
ENSG00000243267.3	0	0	0	0	0	0	0	1	0	0	0	0	0	0	0	0	0	0	0	0	0	0	0
ENSG00000130940.15	141	129	81	121	84	68	86	96	119	54	114	82	58	113	80	81	102	86	74	60	120	94	66
ENSG00000272078.1	0	10	1	4	2	3	0	2	1	1	0	1	1	5	4	1	2	0	0	1	15	0	2
ENSG00000298629.1	0	0	0	0	0	2	0	1	0	0	0	0	3	0	0	0	2	0	0	0	0	0	0
ENSG00000308013.1	0	0	0	0	0	0	0	0	0	0	0	0	1	0	0	1	0	0	0	0	0	0	0
ENSG00000307983.1	0	0	0	0	0	0	1	0	4	0	7	0	0	0	0	0	0	2	1	0	0	0	0
ENSG00000307999.1	0	0	0	0	0	0	0	0	0	0	0	0	0	0	0	0	0	0	0	0	0	0	0
ENSG00000225158.2	0	0	0	0	0	0	0	0	0	0	0	0	0	0	0	0	0	0	0	0	0	0	0
ENSG00000308257.1	0	0	0	0	0	0	0	0	0	0	0	1	0	0	0	0	0	0	0	0	0	0	0
ENSG00000175262.15	2	0	0	0	1	0	0	0	0	0	0	0	0	0	0	0	2	0	4	0	0	0	0
ENSG00000215785.2	0	0	0	0	0	0	0	0	0	0	0	0	0	0	0	0	0	0	0	0	0	0	0
ENSG00000120948.19	480	400	364	519	724	431	526	693	498	343	511	450	436	404	391	365	243	334	283	386	473	442	399
ENSG00000009724.18	30	14	20	13	15	6	10	4	6	2	18	2	11	6	13	5	1	9	4	7	18	14	15
ENSG00000116649.10	556	360	387	499	602	534	536	585	626	392	597	472	470	470	450	268	290	315	264	472	534	576	474
ENSG00000230337.5	11	13	5	16	15	6	13	3	7	1	9	6	1	12	7	3	7	5	2	1	2	5	3
ENSG00000171824.14	130	142	141	180	154	165	200	156	200	133	164	91	94	158	178	130	119	166	109	83	129	129	141
ENSG00000198793.14	147	81	104	159	122	108	113	90	167	108	121	134	135	128	109	96	106	124	82	98	138	141	124
ENSG00000225602.5	1	0	0	0	0	1	0	0	0	2	0	1	0	0	2	0	0	0	1	3	1	0	0
ENSG00000253086.1	0	0	0	0	0	0	0	0	0	0	0	0	0	0	0	0	0	0	0	0	0	0	0
ENSG00000171819.5	0	0	0	0	0	0	0	0	0	0	0	0	0	0	0	0	0	0	0	0	0	0	0
ENSG00000207451.1	0	0	0	0	0	0	0	0	0	0	0	0	0	0	0	0	0	0	0	0	0	0	0
ENSG00000238173.1	0	0	0	0	0	0	0	0	0	0	0	0	0	0	0	0	0	0	0	0	0	0	0
ENSG00000309051.1	0	0	2	0	0	0	0	0	0	4	1	0	0	0	0	0	3	0	0	0	0	0	0
ENSG00000120942.14	225	163	87	156	171	110	138	195	167	77	188	189	141	149	155	93	126	88	90	107	164	183	193
ENSG00000238199.1	0	0	0	0	0	0	0	0	0	0	0	0	0	0	0	0	0	0	0	0	0	0	0
ENSG00000284646.2	2	0	1	2	2	1	0	10	2	0	7	0	0	1	0	4	0	4	2	5	0	1	2
ENSG00000302153.1	1	1	0	3	2	5	3	4	1	10	1	1	2	1	4	2	0	1	2	4	0	0	2
ENSG00000302176.1	0	0	0	0	0	0	0	0	0	0	0	0	0	0	0	0	0	0	0	0	0	0	0
ENSG00000224338.2	0	0	0	0	0	0	0	0	0	0	0	0	0	0	0	0	0	0	0	0	0	0	0
ENSG00000299102.1	24	29	24	17	21	33	23	25	32	11	19	19	31	25	32	48	33	22	22	26	24	11	37
ENSG00000204624.8	288	370	293	273	432	338	360	435	442	364	409	266	350	383	463	233	208	186	177	320	314	326	313
ENSG00000285833.1	0	0	0	0	0	0	0	0	0	0	0	0	0	0	0	0	0	0	0	0	0	0	0
ENSG00000303300.1	0	0	0	0	0	0	0	0	0	0	0	0	0	0	0	0	0	0	0	0	0	0	0
ENSG00000235643.2	0	0	0	0	3	0	1	0	0	0	0	0	0	0	0	0	0	0	0	0	0	0	2
ENSG00000284708.1	0	0	0	0	1	0	0	0	0	0	0	0	0	0	0	0	0	0	1	0	0	0	0
ENSG00000116661.11	125	131	133	152	160	105	137	126	202	134	214	194	99	141	159	135	136	145	125	111	140	148	135
ENSG00000132879.14	290	342	224	273	309	193	239	286	350	154	332	307	280	325	346	261	260	241	150	221	300	291	285
ENSG00000116670.17	348	240	221	381	286	201	322	348	359	298	467	299	261	212	204	245	177	207	180	269	382	307	260
ENSG00000116663.11	0	0	0	0	3	0	0	0	0	0	0	0	0	0	1	0	0	0	0	0	0	0	1
ENSG00000162490.7	34	22	44	30	34	20	36	35	45	14	22	47	35	56	29	35	32	37	36	36	15	31	54
ENSG00000301523.1	0	0	0	0	0	0	0	0	0	0	0	0	0	0	0	0	0	0	0	0	0	0	0
ENSG00000305789.1	0	0	0	0	0	0	0	0	0	0	0	0	0	0	0	0	0	0	0	0	2	0	0
ENSG00000177674.16	24	12	36	55	18	8	5	19	18	20	51	24	31	12	5	0	0	0	2	11	35	9	9
ENSG00000215910.8	0	0	0	0	0	0	0	0	0	0	0	0	0	0	0	0	0	0	0	0	0	0	0
ENSG00000177553.6	0	0	0	0	0	0	0	0	0	0	0	0	0	0	0	0	0	0	0	0	0	0	0
ENSG00000177000.13	177	94	94	142	106	85	133	164	99	113	162	155	159	184	148	151	133	148	151	168	139	155	173
ENSG00000011021.23	116	82	104	134	137	161	214	173	150	155	186	130	112	91	108	148	145	169	151	139	194	245	169
ENSG00000276470.1	0	0	0	0	0	0	0	0	0	0	0	0	0	0	0	0	0	0	0	0	0	0	0
ENSG00000278852.1	0	0	0	0	0	0	0	0	0	0	0	0	0	0	0	0	0	0	0	0	0	0	0
ENSG00000175206.11	0	0	0	0	0	0	0	0	0	0	0	0	0	0	0	0	0	0	0	0	0	0	0
ENSG00000275915.1	0	0	0	0	0	0	0	0	0	0	0	0	0	0	0	0	0	0	0	0	0	0	0
ENSG00000120937.9	0	0	0	1	7	0	0	1	0	0	0	1	0	0	0	0	0	0	0	0	4	0	2
ENSG00000224904.1	0	0	0	0	0	0	0	0	0	0	0	0	0	0	0	0	0	0	0	0	0	0	0
ENSG00000285646.3	2	0	0	2	0	2	1	0	0	0	0	0	0	0	0	0	0	0	1	3	0	0	0
ENSG00000199347.1	0	0	0	0	0	0	0	0	0	0	0	0	0	0	0	0	0	0	0	0	0	0	0
ENSG00000201801.1	0	0	0	0	0	0	0	0	0	0	0	0	0	0	0	0	0	0	0	0	0	0	0
ENSG00000116685.17	199	174	141	217	217	182	199	217	244	187	304	232	225	166	185	197	187	185	143	190	232	230	176
ENSG00000083444.17	32	99	72	102	66	42	28	66	79	71	98	65	39	70	76	43	46	55	52	39	72	46	42
ENSG00000287384.1	3	0	0	0	0	0	0	0	0	0	0	5	0	0	0	0	0	4	0	0	0	0	3
ENSG00000116688.18	419	431	419	508	482	471	464	785	600	334	440	412	781	505	674	405	548	302	1242	626	453	360	375
ENSG00000270914.1	0	0	0	0	0	0	0	0	0	0	0	0	0	0	0	0	0	0	0	0	0	0	0
ENSG00000116691.11	47	68	35	62	40	44	69	56	80	60	67	58	47	67	40	48	67	45	20	58	53	37	43
ENSG00000202461.1	0	0	0	0	0	0	0	0	0	0	0	0	0	0	0	0	0	0	0	0	0	0	0
ENSG00000276869.1	0	0	0	0	0	0	0	0	0	0	0	0	0	0	0	0	0	0	0	0	0	0	0
ENSG00000243539.3	0	0	0	0	0	0	0	0	0	0	0	0	0	0	0	0	0	0	0	0	0	0	0
ENSG00000120949.15	0	0	0	0	0	0	0	0	0	0	0	0	0	0	0	0	0	4	0	0	0	0	0
ENSG00000201135.1	0	0	0	0	0	0	0	0	0	0	0	0	0	0	0	0	0	0	0	0	0	0	0
ENSG00000227875.2	0	0	0	0	0	0	0	0	0	0	0	0	0	0	0	0	0	0	0	0	0	0	0
ENSG00000285604.1	0	0	0	0	0	0	0	0	0	0	0	0	0	0	0	0	0	0	0	0	0	0	0
ENSG00000294285.1	0	0	0	0	0	0	0	0	0	0	0	0	0	0	0	0	0	0	0	0	0	0	0
ENSG00000301863.1	0	0	0	0	0	0	0	0	0	0	0	0	0	0	0	0	0	0	0	0	0	0	0
ENSG00000283789.1	0	0	0	0	0	0	0	0	0	0	0	0	0	0	0	0	0	0	0	0	0	0	0
ENSG00000028137.19	0	0	0	0	0	0	0	0	0	0	0	0	0	0	0	0	0	0	0	0	0	0	0
ENSG00000296888.1	0	0	0	0	0	0	0	0	0	0	0	0	0	0	0	0	0	0	0	0	0	0	0
ENSG00000263676.1	0	0	0	0	0	0	0	0	0	0	0	0	0	0	0	0	0	0	0	0	0	0	0
ENSG00000297053.1	0	0	0	0	0	0	0	0	0	0	0	0	0	0	0	0	0	0	0	0	0	0	0
ENSG00000225196.2	0	0	0	0	0	0	0	0	0	0	0	0	0	0	0	0	0	0	0	0	0	0	0
ENSG00000252969.1	0	0	0	0	0	0	0	0	0	0	0	0	0	0	0	0	0	0	0	0	0	0	0
ENSG00000048707.15	119	119	163	127	149	144	148	144	133	156	171	73	109	156	132	116	120	123	141	185	178	136	160
ENSG00000295309.1	0	0	0	0	0	0	0	0	0	0	0	0	0	0	0	0	0	0	0	0	0	0	0
ENSG00000239149.1	0	0	0	0	0	0	0	0	0	0	0	0	0	0	0	0	0	0	0	0	0	0	0
ENSG00000229484.4	0	0	0	0	0	0	0	0	0	0	0	0	0	0	0	0	0	0	0	0	0	0	0
ENSG00000309694.1	0	0	0	0	0	0	0	0	0	0	0	0	0	0	0	0	0	0	0	0	0	0	0
ENSG00000162496.10	5	16	6	7	4	1	4	0	9	1	17	3	5	2	9	2	0	0	0	0	12	3	0
ENSG00000221340.1	0	0	0	0	0	0	0	0	0	0	0	0	0	0	0	0	0	0	0	0	0	0	0
ENSG00000276830.1	0	0	0	0	0	0	0	0	0	0	0	0	0	0	0	0	0	0	0	0	0	0	0
ENSG00000305650.1	0	0	0	0	0	0	0	0	0	0	0	0	0	0	0	0	0	0	0	0	0	0	0
ENSG00000288927.3	0	0	0	0	0	0	0	0	0	0	0	0	0	0	0	0	0	0	0	0	0	0	0
ENSG00000204518.3	0	0	0	0	0	0	0	0	0	0	0	0	0	0	0	0	0	0	0	0	0	0	0
ENSG00000226166.2	0	0	0	0	0	0	0	0	0	0	0	0	0	0	0	0	0	0	0	0	0	0	0
ENSG00000188984.12	0	0	0	0	0	0	0	0	0	0	0	0	0	0	0	0	0	0	0	0	0	0	0
ENSG00000157330.10	0	0	0	0	0	0	0	0	0	0	0	0	0	0	0	0	0	0	0	0	0	0	0
ENSG00000116726.5	0	0	0	0	0	0	0	0	0	0	0	0	0	0	0	0	0	0	0	0	0	0	0
ENSG00000116721.9	0	0	0	0	0	0	0	0	0	0	0	0	0	0	0	0	0	0	0	0	0	0	0
ENSG00000228338.2	0	0	0	0	0	0	0	0	0	0	0	0	0	0	0	0	0	0	0	0	0	0	0
ENSG00000239810.3	0	0	0	0	0	0	0	0	0	0	0	0	0	0	0	0	0	0	0	0	0	0	0
ENSG00000231103.2	0	0	0	0	0	0	0	0	0	0	0	0	0	0	0	0	0	0	0	0	0	0	0
ENSG00000179172.10	0	0	0	0	0	0	0	0	0	0	1	0	0	0	0	0	0	0	0	0	0	0	0
ENSG00000120952.4	0	0	0	0	0	0	0	0	0	0	0	0	0	0	0	0	0	0	0	0	0	0	0
ENSG00000243073.4	0	0	0	0	0	0	0	0	0	0	0	0	0	0	0	0	0	0	0	0	0	0	0
ENSG00000296105.1	0	0	0	0	0	0	0	0	0	0	0	0	0	0	0	0	0	0	0	0	0	0	0
ENSG00000187545.5	0	0	0	0	0	0	0	0	0	0	0	0	0	0	0	0	0	0	0	0	0	0	0
ENSG00000204510.6	0	0	0	0	0	0	0	0	0	0	0	0	0	0	0	0	0	0	0	0	0	0	0
ENSG00000207434.1	0	0	0	0	0	0	0	0	0	0	0	0	0	0	0	0	0	0	0	0	0	0	0
ENSG00000234064.1	0	0	0	0	0	0	0	0	0	0	0	0	0	0	0	0	0	0	0	0	0	0	0
ENSG00000232423.6	0	0	0	0	0	0	0	0	0	0	0	0	0	0	0	0	0	0	0	0	0	0	0
ENSG00000274178.2	0	0	0	0	0	0	0	0	0	0	0	0	0	0	0	0	0	0	0	0	0	0	0
ENSG00000274764.6	0	0	0	0	0	0	0	0	0	0	0	0	0	0	0	0	0	0	0	0	0	0	0
ENSG00000277058.3	0	0	0	0	0	0	0	0	0	0	0	0	0	0	0	0	0	0	0	0	0	0	0
ENSG00000229571.7	0	0	0	0	0	0	0	0	0	0	0	0	0	0	0	0	0	0	0	0	0	0	0
ENSG00000277862.1	0	0	0	0	0	0	0	0	0	0	0	0	0	0	0	0	0	0	0	0	0	0	0
ENSG00000236179.1	0	0	0	0	0	0	0	0	0	0	0	0	0	0	0	0	0	0	0	0	0	0	0
ENSG00000275774.3	0	0	0	0	0	0	0	0	0	0	0	0	0	0	0	0	0	0	0	0	0	0	0
ENSG00000290772.2	0	0	0	0	0	0	0	0	0	0	0	0	0	0	0	0	0	0	0	0	0	0	0
ENSG00000229978.2	0	0	0	0	0	0	0	0	0	0	0	0	0	0	0	0	0	0	0	0	0	0	0
ENSG00000297821.1	0	0	0	0	0	0	0	0	0	0	0	0	0	0	0	0	0	0	0	0	0	0	0
ENSG00000233336.1	0	0	0	0	0	0	0	0	0	0	0	0	0	0	0	0	0	0	0	0	0	0	0
ENSG00000280267.7	0	0	0	0	0	0	0	0	0	0	0	0	0	0	0	0	0	0	0	0	0	0	0
ENSG00000179412.11	0	0	0	0	0	0	0	0	0	0	0	0	0	0	0	0	0	0	0	0	0	0	0
ENSG00000204505.5	0	0	0	0	0	0	0	0	0	0	0	0	0	0	0	0	0	0	0	0	0	0	0
ENSG00000279169.3	0	0	0	0	0	0	0	0	0	0	0	0	0	0	0	0	0	0	0	0	0	0	0
ENSG00000279804.3	0	0	0	0	0	0	0	0	0	0	0	0	0	0	0	0	0	0	0	0	0	0	0
ENSG00000295394.1	0	0	0	0	0	0	0	0	0	0	0	0	0	0	0	0	0	0	0	0	0	0	0
ENSG00000250894.1	0	0	0	0	0	0	0	0	0	0	0	0	0	0	0	0	0	0	0	0	0	0	0
ENSG00000270601.5	0	0	0	0	0	0	0	0	0	0	0	0	0	0	0	0	0	0	0	0	0	0	0
ENSG00000231219.1	0	0	0	0	0	0	0	0	0	0	0	0	0	0	0	0	0	0	0	0	0	0	0
ENSG00000207511.1	0	0	0	0	0	0	0	0	0	0	0	0	0	0	0	0	0	0	0	0	0	0	0
ENSG00000182330.11	0	0	0	0	0	0	0	0	0	0	0	0	0	0	0	0	0	0	0	0	0	0	0
ENSG00000237700.2	0	0	0	0	0	0	0	0	0	0	0	0	0	0	0	0	0	0	0	0	0	0	0
ENSG00000204501.7	0	0	0	0	0	0	0	0	0	0	0	0	0	0	0	0	0	0	0	0	0	0	0
ENSG00000228229.2	0	0	0	0	0	0	0	0	0	0	0	0	0	0	0	0	0	0	0	0	0	0	0
ENSG00000204481.8	0	0	0	0	0	0	0	0	0	0	0	0	0	0	0	0	0	0	0	0	0	0	0
ENSG00000204480.9	0	0	0	0	0	0	0	0	0	0	0	0	0	0	0	0	0	0	0	0	0	0	0
ENSG00000204479.4	0	0	0	0	0	0	0	0	0	0	0	0	0	0	0	0	0	0	0	0	0	0	0
ENSG00000204478.11	0	0	0	0	0	0	0	0	0	0	0	0	0	0	0	0	0	0	0	0	0	0	0
ENSG00000307992.1	0	0	0	0	0	0	0	0	0	0	0	0	0	0	0	0	0	0	0	0	0	0	0
ENSG00000295011.1	0	0	0	0	0	0	0	0	0	0	2	0	0	0	0	0	0	0	0	0	0	0	0
ENSG00000162494.6	0	0	0	0	0	0	0	0	0	0	0	0	0	0	0	0	0	0	0	0	0	0	0
ENSG00000301663.1	0	0	0	0	0	0	0	0	0	0	0	0	0	0	0	0	0	0	0	0	0	0	0
ENSG00000259961.2	0	0	0	0	0	0	0	0	0	0	0	0	0	0	0	0	0	0	0	0	0	0	0
ENSG00000215909.3	0	0	0	0	0	0	0	0	0	0	0	0	0	0	0	0	0	0	0	0	0	0	0
ENSG00000162493.17	0	1	7	13	27	11	22	21	6	9	16	9	15	3	4	0	0	0	0	8	3	6	1
ENSG00000222952.1	0	0	0	0	0	0	0	0	0	0	0	0	0	0	0	0	0	0	0	0	0	0	0
ENSG00000237445.2	0	0	0	0	0	0	0	0	0	0	0	0	0	0	0	0	0	0	0	0	0	0	0
ENSG00000295237.1	0	0	0	0	0	0	0	0	0	0	0	0	0	0	0	0	0	0	0	0	0	0	0
ENSG00000253085.1	0	0	0	0	0	0	0	0	0	0	0	0	0	0	0	0	0	0	0	0	0	0	0
ENSG00000116731.23	328	310	237	309	287	288	281	328	238	298	277	321	247	348	352	261	297	300	249	276	313	198	226
ENSG00000289380.1	4	15	0	6	3	0	0	2	0	0	1	0	6	2	1	2	3	8	1	2	0	1	4
ENSG00000304226.1	0	0	0	0	0	0	0	0	0	1	2	0	3	0	0	0	0	0	0	0	0	0	0
ENSG00000189337.17	312	497	401	349	362	363	410	402	349	312	459	389	344	505	462	315	339	270	259	386	388	308	312
ENSG00000252151.1	0	0	0	0	0	0	0	0	0	0	0	0	0	0	0	0	0	0	0	0	0	0	0
ENSG00000231606.2	0	0	0	0	0	0	0	3	0	0	1	0	0	0	0	0	0	0	0	0	0	0	0
ENSG00000234593.4	0	0	0	0	0	0	0	1	0	0	3	0	0	0	0	0	0	0	2	0	0	0	2
ENSG00000302124.1	0	0	0	0	0	0	0	0	0	0	0	0	0	0	0	0	0	0	0	0	0	0	0
ENSG00000235829.1	0	0	0	0	0	0	0	0	0	0	0	0	0	0	0	0	0	0	0	0	0	0	0
ENSG00000287756.1	0	3	0	0	0	0	3	0	0	0	0	0	0	2	0	0	0	0	2	1	0	0	3
ENSG00000294214.1	0	0	0	0	0	0	0	0	0	0	0	0	0	0	0	0	0	0	0	0	0	5	0
ENSG00000294586.1	4	2	1	0	3	0	0	4	0	0	1	6	3	6	1	8	19	8	4	7	0	6	9
ENSG00000293964.1	0	0	0	0	0	0	0	0	0	0	0	0	0	0	0	0	0	3	0	0	0	0	0
ENSG00000175147.13	7	3	1	1	6	4	0	2	2	0	0	1	6	3	0	6	2	2	5	0	0	21	1
ENSG00000310342.1	0	0	0	0	0	0	0	0	0	0	0	0	0	0	0	0	0	0	0	0	0	0	0
ENSG00000171729.14	26	32	32	35	56	51	20	42	43	13	33	26	24	29	30	37	55	53	27	14	35	30	21
ENSG00000204464.8	0	0	0	0	0	0	0	0	0	0	0	0	0	0	0	0	0	0	0	0	0	0	0
ENSG00000215720.4	0	0	0	0	0	0	0	0	0	0	0	0	0	0	0	0	0	0	0	0	0	0	0
ENSG00000278480.1	0	0	0	0	0	0	0	0	0	0	0	0	0	0	0	0	0	0	0	0	0	0	0
ENSG00000142621.21	0	4	0	0	5	0	0	0	0	0	3	0	0	1	0	4	0	0	0	0	0	0	0
ENSG00000228140.3	0	0	0	0	0	0	4	3	0	3	3	0	3	0	0	0	1	2	0	0	4	3	2
ENSG00000233485.2	0	0	0	0	0	0	0	0	0	0	0	0	0	0	0	0	0	0	0	0	0	0	0
ENSG00000236045.1	0	0	0	0	0	0	0	0	0	0	0	0	2	0	0	0	0	0	0	0	0	0	2
ENSG00000142634.13	31	32	33	59	52	45	30	45	26	32	32	44	22	14	45	9	14	27	19	26	34	40	31
ENSG00000162438.12	0	0	0	0	0	0	0	0	0	0	0	0	0	0	0	2	0	0	0	0	0	0	0
ENSG00000142615.8	1	0	0	0	0	0	0	0	0	0	0	0	0	0	0	0	0	0	0	0	0	0	0
ENSG00000215704.10	0	0	0	0	0	0	0	0	0	0	0	0	0	0	0	0	0	0	0	0	0	0	0
ENSG00000132906.18	56	59	59	90	63	74	53	64	61	46	60	52	35	47	51	85	55	85	67	34	80	76	33
ENSG00000116138.13	45	92	61	73	60	131	76	76	77	65	89	94	60	107	84	102	76	74	84	70	69	97	65
ENSG00000251866.1	0	0	0	0	0	0	0	0	0	0	0	0	0	0	0	0	0	0	0	0	0	4	0
ENSG00000272510.1	0	0	0	1	0	0	0	0	1	0	0	2	0	0	2	0	0	0	0	0	0	1	0
ENSG00000116771.6	0	3	1	4	6	0	2	4	4	0	2	12	1	0	4	1	2	0	2	5	1	5	6
ENSG00000237301.2	0	0	0	0	0	0	4	0	0	1	1	0	0	0	0	0	0	0	0	0	0	0	0
ENSG00000235084.3	0	0	0	0	0	0	0	0	0	0	1	0	0	0	0	0	0	0	0	0	0	1	0
ENSG00000252417.1	0	0	0	0	0	0	0	0	0	0	0	0	0	0	0	0	0	0	0	0	0	0	0
ENSG00000294489.1	0	0	0	0	0	0	1	0	0	0	0	0	0	0	0	0	0	2	0	0	0	0	0
ENSG00000236500.1	0	0	0	0	0	0	0	0	0	0	0	0	0	0	0	0	0	0	0	0	0	0	0
ENSG00000197312.13	207	135	132	138	272	143	236	305	159	62	91	161	170	117	134	90	227	90	110	113	162	246	164
ENSG00000215695.2	0	0	0	0	0	0	0	0	0	0	0	0	0	0	0	0	0	0	0	0	0	0	0
ENSG00000271742.1	0	0	0	3	0	0	0	0	0	0	0	0	0	0	0	0	0	0	0	0	0	0	1
ENSG00000116786.14	201	139	194	199	157	183	118	134	152	198	268	199	161	162	176	157	146	141	115	132	248	157	151
ENSG00000237938.5	2	2	5	5	2	9	9	9	0	0	3	3	8	2	10	0	1	5	7	5	3	4	3
ENSG00000162461.8	8	9	25	11	9	7	10	14	12	6	5	13	22	6	7	13	12	18	19	17	10	13	12
ENSG00000224459.3	0	0	0	0	0	0	0	0	0	0	0	0	0	0	0	0	0	0	0	0	0	0	0
ENSG00000162460.7	0	0	0	0	0	0	0	0	0	1	0	0	0	0	0	0	0	0	0	0	0	0	0
ENSG00000297277.1	4	3	1	5	6	2	0	0	0	6	3	5	1	6	1	4	0	1	0	4	2	3	2
ENSG00000162458.13	62	64	46	68	42	59	60	68	74	95	93	53	41	71	74	52	87	55	63	52	59	46	56
ENSG00000179743.5	288	302	244	265	299	347	332	291	456	316	415	318	225	292	311	323	340	326	370	238	310	229	262
ENSG00000224321.1	0	0	0	0	0	0	0	0	0	0	0	0	0	0	0	0	0	0	0	0	0	0	0
ENSG00000233954.7	10	10	7	7	5	5	2	6	8	5	4	10	7	4	9	14	6	9	5	4	5	8	4
ENSG00000178715.8	0	0	0	0	0	0	0	0	0	0	0	0	0	0	0	0	0	0	0	0	0	0	0
ENSG00000065526.13	408	343	411	419	363	363	487	532	353	348	465	359	342	392	478	377	394	383	355	320	374	408	395
ENSG00000270620.1	0	0	0	0	0	0	0	0	0	0	0	0	0	0	0	0	0	0	0	0	0	0	0
ENSG00000116809.12	115	145	123	154	119	91	64	92	183	120	212	133	124	138	148	127	72	110	111	88	147	136	96
ENSG00000234607.2	0	0	0	0	0	0	0	0	0	0	0	0	0	0	0	0	0	0	0	0	0	0	0
ENSG00000231353.1	0	0	0	0	0	0	0	0	0	0	0	0	0	0	0	0	0	0	0	0	0	0	0
ENSG00000275503.1	0	0	0	0	0	0	0	0	0	0	0	0	0	0	0	0	0	0	0	0	0	0	0
ENSG00000224966.4	0	0	0	0	0	0	0	0	0	0	0	0	0	0	0	0	0	0	0	0	0	0	0
ENSG00000183888.4	0	0	0	0	0	0	0	0	0	0	0	0	0	0	0	0	0	0	0	0	0	0	0
ENSG00000233078.1	0	0	0	0	0	0	0	0	0	0	0	0	0	0	0	0	0	0	0	0	0	0	0
ENSG00000173641.18	0	1	0	0	0	0	1	2	2	0	5	0	0	1	0	0	2	0	0	1	0	0	0
ENSG00000186510.12	0	0	3	1	0	0	0	1	0	1	0	0	0	0	0	1	0	0	1	0	0	0	0
ENSG00000307216.1	0	0	0	0	0	0	0	0	0	0	0	0	0	0	0	0	0	0	0	0	0	0	0
ENSG00000232456.1	0	0	0	0	0	0	0	0	0	0	0	0	0	0	0	0	0	0	0	0	0	0	0
ENSG00000184908.20	0	0	0	2	4	0	0	1	0	0	0	0	0	0	0	0	0	0	0	0	0	0	0
ENSG00000185519.9	11	18	20	36	44	32	15	45	42	27	41	47	54	20	21	49	50	68	56	58	44	41	29
ENSG00000142627.13	16	29	8	23	3	7	3	10	22	12	30	6	3	1	2	1	0	0	1	2	13	5	9
ENSG00000227959.3	0	0	0	0	0	0	0	0	0	0	0	0	0	0	0	0	0	0	0	3	0	0	2
ENSG00000297531.1	0	0	0	0	0	0	0	0	0	0	0	0	2	0	0	0	0	0	0	0	0	0	0
ENSG00000142632.17	6	4	17	16	5	0	2	4	4	11	1	6	10	3	1	0	1	6	3	2	7	8	9
ENSG00000291077.2	0	0	0	1	2	0	0	0	0	0	0	0	0	0	0	0	0	0	0	0	0	0	0
ENSG00000237276.10	0	0	0	0	0	0	0	0	0	0	0	0	0	0	0	0	0	0	0	0	0	0	0
ENSG00000288398.1	86	64	53	71	56	57	73	69	86	49	98	72	41	74	83	44	37	55	73	72	49	67	48
ENSG00000132881.12	4	1	4	7	4	1	9	5	2	1	6	4	1	0	2	9	4	0	0	0	2	4	7
ENSG00000293791.1	4	0	2	4	0	3	9	7	4	3	7	3	5	5	3	0	1	4	5	7	0	6	5
ENSG00000233929.1	0	0	0	0	0	0	0	0	0	0	0	0	0	0	0	0	0	0	0	0	0	0	0
ENSG00000037637.11	154	117	144	112	83	100	119	114	131	68	153	159	97	135	132	72	121	115	130	103	138	97	86
ENSG00000055070.17	253	293	287	381	231	167	199	197	354	340	278	248	117	224	246	96	75	108	113	171	373	163	187
ENSG00000226457.1	0	0	0	0	0	0	0	0	0	0	0	0	0	0	0	0	0	0	0	0	0	0	0
ENSG00000187144.11	0	0	0	0	0	0	0	0	0	0	0	0	0	0	0	0	0	0	0	0	0	0	0
ENSG00000157191.20	73	69	48	80	75	50	71	89	81	64	63	89	40	48	23	38	45	23	30	30	64	44	38
ENSG00000290842.2	24	32	27	36	34	27	46	34	26	14	25	27	41	41	34	31	47	55	43	45	29	51	13
ENSG00000226029.1	15	3	3	2	4	0	10	3	3	0	0	1	2	1	5	4	0	0	2	3	2	4	2
ENSG00000080947.16	0	0	0	0	0	0	0	0	0	0	0	0	0	0	0	0	0	0	0	0	0	0	0
ENSG00000306228.1	5	2	2	0	2	2	1	0	0	2	3	0	0	1	6	1	1	2	0	0	4	2	1
ENSG00000206652.1	0	0	0	0	0	0	1	0	0	0	2	0	0	0	0	1	0	0	0	0	0	0	0
ENSG00000224174.3	46	39	27	36	30	31	20	46	28	12	29	22	15	25	30	17	48	45	37	40	37	26	12
ENSG00000233421.6	2	0	3	2	0	0	0	0	0	7	5	4	0	1	3	0	0	1	0	0	6	2	2
ENSG00000277344.1	0	0	0	0	0	0	0	0	0	0	0	0	0	0	0	0	0	0	0	0	0	0	0
ENSG00000298308.1	0	0	0	0	0	0	0	0	0	0	0	0	0	0	0	0	0	0	0	0	0	3	0
ENSG00000225710.1	0	0	0	0	0	0	0	0	0	0	0	0	0	0	0	0	0	0	0	0	0	0	0
ENSG00000219481.11	98	82	76	92	132	164	115	136	178	95	120	101	129	66	98	126	87	120	81	125	139	148	135
ENSG00000271732.2	9	0	0	0	2	0	0	0	1	0	0	0	0	3	7	1	2	1	0	2	1	0	0
ENSG00000291072.2	41	54	57	50	56	32	51	33	66	39	65	46	45	73	54	43	49	65	41	37	86	59	37
ENSG00000215908.12	0	0	0	0	0	0	0	0	0	0	0	0	0	0	0	0	0	0	0	0	0	0	0
ENSG00000283773.1	0	0	0	0	0	0	0	0	0	0	0	0	0	0	0	0	0	0	0	0	0	0	0
ENSG00000293920.1	0	0	0	0	0	0	0	0	0	0	0	0	0	0	0	0	0	0	0	0	0	0	0
ENSG00000293901.1	0	0	0	0	0	0	0	0	0	0	0	0	0	0	0	0	0	0	0	0	0	0	0
ENSG00000186301.8	0	0	6	6	7	0	0	2	0	0	0	0	0	0	0	0	1	0	0	0	2	2	2
ENSG00000282143.2	0	0	0	0	1	1	0	1	0	0	0	0	0	2	0	0	0	0	0	1	0	0	2
ENSG00000207513.1	0	0	0	0	0	0	0	1	0	0	0	0	0	4	0	0	0	0	3	0	0	0	0
ENSG00000280114.1	0	0	0	0	0	0	0	0	0	0	0	0	0	0	0	0	0	0	0	0	0	0	0
ENSG00000290849.2	3	5	3	1	2	1	1	1	1	2	2	2	1	1	0	1	0	1	1	0	2	1	4
ENSG00000236698.1	0	0	0	0	0	0	0	0	0	0	0	0	0	0	0	0	0	0	0	0	0	0	0
ENSG00000296694.1	0	0	0	0	0	0	0	2	0	0	0	0	0	0	0	0	0	0	0	0	0	0	0
ENSG00000268869.9	0	0	0	0	0	0	0	0	0	0	0	0	0	0	0	0	0	0	0	0	0	0	0
ENSG00000279151.2	0	0	0	0	0	0	0	0	0	0	0	0	0	0	0	0	0	0	0	0	0	0	0
ENSG00000293526.1	0	0	0	0	0	0	0	0	0	0	0	0	0	0	0	0	0	0	0	0	0	0	0
ENSG00000282740.2	3	0	0	1	2	0	2	2	2	6	1	2	0	1	5	3	4	2	3	0	2	2	3
ENSG00000058453.17	76	90	84	90	71	70	81	87	93	139	126	84	82	60	80	97	69	115	65	116	109	81	86
ENSG00000290850.2	5	0	1	0	0	1	0	0	0	0	1	0	0	0	3	0	0	5	3	0	0	0	1
ENSG00000207389.1	0	0	0	0	0	0	1	2	0	2	0	0	0	0	0	0	0	0	0	0	0	5	0
ENSG00000227684.3	0	0	0	0	0	0	0	0	0	0	0	0	0	0	0	0	0	0	0	0	0	0	0
ENSG00000290851.2	1	0	0	1	5	4	0	0	2	0	1	0	0	3	1	3	1	2	2	5	1	2	2
ENSG00000186715.12	0	0	0	0	0	0	0	0	0	0	0	0	0	0	0	0	0	0	0	0	0	0	0
ENSG00000223643.6	0	0	0	0	0	0	0	0	0	0	0	0	0	0	0	0	0	0	0	0	0	0	0
ENSG00000230239.1	0	0	0	0	0	0	0	0	0	0	0	0	0	0	0	0	0	0	0	0	0	0	0
ENSG00000263811.1	0	0	0	0	0	0	0	0	0	0	0	0	0	0	0	0	0	0	0	0	0	0	0
ENSG00000302843.1	0	0	0	0	0	0	0	0	0	0	0	0	0	0	0	0	0	0	0	0	0	0	0
ENSG00000228549.5	2	1	1	1	0	0	0	1	9	0	7	3	0	0	1	1	0	0	0	1	0	5	0
ENSG00000277234.1	0	0	0	0	0	0	0	0	0	0	0	0	0	0	0	0	0	0	0	0	0	0	0
ENSG00000238142.5	8	7	9	10	13	9	5	4	16	12	17	12	15	17	13	8	18	13	13	10	9	5	8
ENSG00000235241.1	0	0	0	0	0	0	0	0	0	0	0	0	0	0	0	0	0	0	0	0	0	0	0
ENSG00000207005.1	0	0	0	0	0	0	0	0	0	0	0	0	0	0	0	0	0	0	0	0	0	0	0
ENSG00000272426.2	0	0	0	0	0	0	0	0	1	0	0	0	0	0	0	3	3	0	0	0	0	0	0
ENSG00000290122.2	3	1	1	0	1	11	8	3	2	0	3	4	0	3	3	7	1	2	5	7	2	1	2
ENSG00000117122.14	0	2	0	0	0	2	4	1	1	1	1	1	1	1	1	5	1	0	4	2	2	5	1
ENSG00000286898.2	0	0	0	0	0	0	0	0	0	0	0	0	0	0	0	0	0	0	0	0	0	0	0
ENSG00000226526.1	0	0	0	0	0	0	0	0	0	0	0	0	0	0	0	0	0	0	0	0	0	0	0
ENSG00000159363.19	136	194	120	173	178	182	173	212	197	191	220	193	211	170	200	189	185	178	248	201	262	232	227
ENSG00000288636.1	0	0	0	0	0	0	0	0	0	0	0	0	0	0	0	0	0	0	0	0	0	0	0
ENSG00000117118.12	163	130	103	153	171	118	128	189	200	83	123	144	157	190	168	142	134	124	113	149	132	122	146
ENSG00000117115.13	2	0	0	2	5	9	2	1	2	0	1	1	0	1	0	0	0	3	4	0	0	0	1
ENSG00000204362.7	0	0	0	0	0	0	0	0	0	0	0	0	0	0	0	0	0	0	0	0	0	0	0
ENSG00000282843.1	0	0	0	0	0	0	0	0	0	0	0	0	0	0	0	0	0	0	0	0	0	0	0
ENSG00000142623.11	1	1	1	2	4	0	4	0	2	0	0	0	0	1	0	1	0	0	0	0	0	3	0
ENSG00000142619.4	0	0	0	6	0	0	0	0	0	0	0	0	1	0	0	0	0	0	0	0	2	0	0
ENSG00000266634.1	0	0	0	0	0	0	0	0	0	0	0	0	0	0	0	0	0	0	0	0	0	0	0
ENSG00000159339.13	0	0	0	0	0	0	0	0	3	0	0	0	0	0	0	0	0	0	0	0	0	0	0
ENSG00000276747.1	0	0	0	0	0	0	0	0	0	0	0	0	0	0	0	0	0	0	0	0	0	0	0
ENSG00000227751.1	0	0	0	0	0	0	0	0	0	0	0	0	0	0	0	0	0	0	0	0	0	0	0
ENSG00000179051.14	19	22	9	21	10	18	9	12	9	7	19	18	3	6	16	2	2	4	7	14	29	10	5
ENSG00000308620.1	0	0	0	0	0	0	0	0	0	0	0	0	0	0	0	0	0	0	0	0	0	0	0
ENSG00000290096.2	0	0	1	2	1	0	0	0	4	0	0	5	0	0	6	1	6	7	4	3	1	2	0
ENSG00000307703.1	0	0	0	1	1	0	0	0	0	0	0	0	0	0	0	0	0	0	1	0	0	0	0
ENSG00000306620.1	0	0	0	0	0	0	0	0	0	0	0	0	0	0	0	0	0	0	0	0	0	0	0
ENSG00000074964.17	221	149	116	134	213	108	171	210	241	106	177	128	106	148	119	115	157	200	118	110	207	177	150
ENSG00000302710.1	0	0	0	0	0	0	0	0	0	0	0	0	0	0	0	0	0	0	0	0	0	0	0
ENSG00000236648.2	0	0	2	0	0	0	0	0	0	0	0	0	0	0	0	0	0	0	0	0	0	0	0
ENSG00000117148.8	0	2	0	0	0	0	3	0	8	0	0	0	0	0	1	0	0	1	0	2	0	0	0
ENSG00000296176.1	0	0	0	0	0	0	0	0	0	0	0	0	0	0	0	0	0	0	0	0	0	0	0
ENSG00000296161.1	0	0	0	0	0	0	0	0	0	0	0	0	0	0	0	0	0	0	0	0	0	0	0
ENSG00000284653.1	0	0	0	0	0	0	0	0	0	0	0	0	0	0	0	0	0	0	0	0	0	0	0
ENSG00000302372.1	0	0	0	0	0	0	0	0	0	0	0	0	0	0	0	0	0	0	0	0	0	0	0
ENSG00000261781.1	0	0	0	0	0	0	0	0	0	0	0	0	0	0	0	0	0	0	0	0	0	0	0
ENSG00000117154.12	179	180	154	173	288	222	324	257	248	217	289	217	229	212	238	160	160	109	116	184	219	203	211
ENSG00000280222.1	6	0	0	0	0	0	1	1	0	0	0	6	0	0	0	0	0	1	0	0	0	0	2
ENSG00000293810.1	0	0	0	0	0	0	0	0	0	0	0	0	0	0	0	0	0	0	0	0	0	0	0
ENSG00000230035.3	0	0	0	0	0	0	0	0	0	0	0	0	0	0	0	0	0	0	0	0	0	0	0
ENSG00000293766.1	0	0	0	0	0	0	0	0	0	0	0	0	0	0	0	0	0	0	0	0	0	0	0
ENSG00000225387.1	0	0	0	0	0	0	0	0	0	0	0	0	0	0	0	0	0	0	0	0	0	0	0
ENSG00000294535.1	0	0	0	0	0	0	0	0	0	0	0	0	0	0	0	0	0	0	0	0	0	0	0
ENSG00000179023.9	0	0	0	0	0	0	0	0	0	0	0	0	0	0	0	0	0	0	0	0	0	0	0
ENSG00000235282.3	0	0	0	0	0	0	0	0	0	0	0	0	0	0	0	0	0	0	0	0	0	0	0
ENSG00000225478.2	0	0	0	0	0	0	0	0	0	0	0	0	0	0	0	0	0	0	0	0	0	0	0
ENSG00000300147.1	0	0	0	0	0	0	0	0	0	0	0	0	0	0	0	0	0	0	0	0	0	0	0
ENSG00000009709.13	0	0	1	5	7	14	0	4	0	0	2	3	5	3	1	0	0	1	0	4	6	4	0
ENSG00000308985.1	0	0	0	0	0	0	0	0	0	0	0	0	0	0	0	0	0	0	0	0	0	0	0
ENSG00000179002.6	0	0	0	0	0	0	0	0	0	0	0	0	0	0	0	0	0	0	0	0	0	0	0
ENSG00000159423.17	70	92	53	63	64	69	75	44	79	67	84	65	35	74	94	75	49	62	50	36	80	61	77
ENSG00000265606.1	0	0	0	0	0	0	0	0	0	0	0	0	0	0	0	0	0	0	0	0	0	0	0
ENSG00000221662.1	0	0	0	0	0	0	0	0	0	0	0	0	0	0	0	0	0	0	0	0	0	0	0
ENSG00000310349.1	0	0	0	0	0	0	4	0	0	0	0	0	0	0	9	0	0	0	2	0	0	0	0
ENSG00000169991.11	66	98	78	86	66	53	41	65	105	55	80	74	57	95	82	41	26	33	26	53	91	68	84
ENSG00000295712.1	0	0	0	0	0	0	0	0	0	0	0	0	0	0	0	0	0	0	0	0	0	0	0
ENSG00000308389.1	0	0	0	0	0	0	0	0	0	0	0	0	0	0	0	0	0	0	0	0	0	0	0
ENSG00000307102.1	0	0	0	0	0	0	0	0	0	0	0	0	0	0	0	0	0	0	0	0	0	0	0
ENSG00000272084.1	17	21	9	5	10	15	6	12	7	9	12	13	5	18	9	8	4	14	14	6	3	15	8
ENSG00000127481.15	91	73	127	91	80	119	114	103	92	65	162	87	80	128	79	116	68	100	88	98	103	89	98
ENSG00000230424.4	0	0	2	1	6	0	0	2	7	0	3	1	6	0	1	1	5	1	0	0	0	4	4
ENSG00000127463.16	160	123	155	179	178	104	133	182	181	112	189	146	119	156	152	104	125	154	123	149	161	152	132
ENSG00000309633.1	0	2	0	1	0	0	0	1	0	1	0	0	5	3	2	0	2	3	2	1	0	1	0
ENSG00000053372.5	232	183	147	154	219	105	200	193	156	69	108	225	87	157	126	101	128	71	103	141	109	172	180
ENSG00000286064.1	0	0	0	0	0	0	0	0	0	0	0	0	0	0	0	0	0	1	0	0	0	0	0
ENSG00000211454.16	10	19	5	7	6	4	15	14	7	5	9	8	7	15	2	8	4	7	16	11	4	15	14
ENSG00000162482.5	2	0	0	0	3	0	0	1	0	2	3	4	9	1	0	0	0	9	0	1	2	0	0
ENSG00000270728.1	0	0	0	0	1	0	0	0	0	0	0	3	0	0	0	5	0	0	2	0	0	2	2
ENSG00000308073.1	0	0	0	0	0	0	0	0	0	0	3	2	0	0	0	2	0	0	0	3	0	0	0
ENSG00000053371.14	195	303	293	336	231	228	317	196	331	266	465	309	280	225	312	171	124	133	131	220	261	196	267
ENSG00000200403.1	1	3	0	2	1	2	1	0	1	0	0	0	0	0	0	0	0	0	0	0	2	5	12
ENSG00000040487.13	33	8	16	27	10	20	13	16	24	8	17	51	31	13	6	24	2	18	16	19	6	20	19
ENSG00000077549.19	1607	1002	1026	1338	1513	2238	1849	1808	2305	1605	2133	1448	1528	1096	1205	1489	1381	1600	1327	1498	1938	1840	1599
ENSG00000306364.1	0	0	0	0	0	0	0	0	0	0	0	0	0	0	0	0	0	0	0	0	0	0	0
ENSG00000240490.3	0	0	0	0	0	0	0	0	0	0	0	0	0	0	0	0	0	0	0	0	0	0	0
ENSG00000306329.1	0	0	0	0	0	0	0	0	0	0	0	0	0	0	0	0	0	0	0	0	0	0	0
ENSG00000173436.15	357	321	282	350	431	320	495	353	372	337	401	330	267	407	445	288	275	263	216	284	379	285	326
ENSG00000306287.1	0	0	1	0	0	0	0	0	0	0	0	0	0	0	0	0	0	0	0	0	6	0	0
ENSG00000201609.1	0	0	0	0	0	0	0	0	0	0	0	0	0	0	0	0	0	0	0	0	0	0	0
ENSG00000235185.2	0	0	0	0	0	0	0	0	0	0	0	0	0	0	0	0	0	0	0	0	0	0	0
ENSG00000158747.15	299	216	219	305	311	355	299	297	408	337	422	278	333	253	232	285	234	228	193	302	331	279	264
ENSG00000270136.6	0	0	0	0	0	0	0	0	0	0	0	0	0	0	0	0	0	0	0	0	0	0	0
ENSG00000226396.1	13	36	19	9	13	6	9	24	9	14	7	10	22	8	10	26	14	7	21	14	27	24	7
ENSG00000306350.1	0	0	0	0	0	0	0	0	0	0	0	0	0	1	0	0	0	0	0	0	0	0	0
ENSG00000158748.4	3	11	5	7	4	2	8	2	13	0	10	12	3	5	14	7	2	1	3	24	13	5	7
ENSG00000162542.14	0	2	0	1	0	0	3	0	6	0	1	2	0	0	0	0	0	0	0	0	3	1	0
ENSG00000178828.7	0	0	0	0	0	0	0	0	0	0	0	0	0	0	0	0	0	0	0	0	0	0	0
ENSG00000235434.2	0	0	0	0	0	0	0	0	0	0	0	0	0	0	0	0	0	0	0	0	0	0	0
ENSG00000169914.6	48	59	58	77	229	138	136	225	68	65	65	79	79	51	54	30	45	43	36	78	106	94	100
ENSG00000308515.1	0	0	0	7	0	0	1	2	0	0	1	0	0	2	0	0	0	2	0	0	0	0	1
ENSG00000188784.4	0	0	0	0	0	0	0	0	0	0	0	0	0	0	0	0	0	0	0	0	0	0	0
ENSG00000242688.3	0	0	0	0	0	0	0	0	0	0	0	0	0	0	0	0	0	0	0	0	0	0	0
ENSG00000188257.12	0	0	0	0	0	0	0	0	0	0	0	0	0	0	0	0	0	0	0	0	0	0	0
ENSG00000297402.1	0	0	0	0	0	0	0	0	0	0	0	0	0	0	0	0	0	0	0	0	0	0	0
ENSG00000127472.11	0	0	0	0	0	0	0	0	0	0	0	0	0	0	0	0	0	0	0	0	0	0	0
ENSG00000117215.15	0	0	0	0	0	0	0	0	0	0	0	0	0	0	0	0	0	0	0	0	0	0	0
ENSG00000307383.1	0	0	0	0	0	0	0	0	0	0	0	0	0	0	0	0	0	0	0	0	0	0	0
ENSG00000158786.5	0	0	0	0	0	0	0	0	0	0	0	0	0	0	0	0	0	0	0	0	0	0	0
ENSG00000227066.3	0	0	0	0	0	0	0	0	0	0	0	0	0	0	0	0	0	0	0	0	0	0	0
ENSG00000187980.7	2	9	4	3	4	4	7	9	7	6	10	4	0	8	0	6	3	4	16	4	2	10	6
ENSG00000162543.6	0	8	4	1	15	1	8	6	8	3	5	8	4	3	2	8	3	3	3	4	4	3	7
ENSG00000228105.3	0	0	0	0	0	0	0	0	0	0	0	0	0	0	0	0	0	0	0	0	0	0	0
ENSG00000284710.1	0	0	0	0	0	0	0	0	0	0	0	0	0	0	0	0	0	0	0	0	0	0	0
ENSG00000158816.16	0	0	0	0	0	2	0	0	0	0	0	0	0	0	0	0	0	0	0	0	1	0	0
ENSG00000226664.1	0	0	0	0	0	0	0	0	0	0	0	0	0	0	0	0	0	0	0	0	0	0	0
ENSG00000304627.1	0	0	0	0	0	0	0	0	0	0	0	0	0	0	0	0	0	0	0	0	0	0	0
ENSG00000236963.10	0	0	0	1	0	0	0	0	0	0	0	0	0	0	0	0	0	0	0	0	0	0	0
ENSG00000226487.1	0	0	0	0	0	0	0	0	0	0	0	0	0	0	0	0	0	0	0	0	0	0	0
ENSG00000284641.1	0	0	0	0	0	0	0	0	0	0	0	0	0	0	0	0	0	0	0	0	0	0	0
ENSG00000284743.2	0	0	0	0	0	0	0	0	0	0	0	0	0	0	0	0	0	0	0	0	0	0	0
ENSG00000296909.1	0	0	0	0	0	0	0	0	0	0	0	0	0	0	0	0	0	0	0	0	0	0	0
ENSG00000162545.6	877	788	748	885	828	789	1122	1028	1060	852	917	1014	829	1063	896	1193	1256	1070	1174	760	819	983	964
ENSG00000289402.3	0	0	0	0	0	0	0	0	0	0	0	0	0	0	0	0	0	0	0	0	0	0	0
ENSG00000090432.7	143	178	142	188	145	105	195	117	188	174	238	176	107	151	191	107	108	72	77	138	241	106	133
ENSG00000215520.3	0	4	0	0	0	0	0	0	0	0	0	0	0	0	0	0	0	0	0	0	0	0	0
ENSG00000183114.8	5	3	9	5	6	5	4	8	8	11	9	3	9	5	5	12	0	2	8	5	8	7	4
ENSG00000158825.6	0	0	0	0	1	0	0	4	0	0	3	0	0	0	0	0	0	0	0	0	0	0	0
ENSG00000158828.8	4	0	7	0	0	1	2	2	0	1	3	4	3	3	0	0	0	0	2	0	0	1	0
ENSG00000284005.1	0	0	0	0	0	0	0	0	0	0	0	0	0	0	0	0	0	0	0	0	0	0	0
ENSG00000117242.7	13	23	13	15	30	13	25	18	26	17	20	14	22	18	21	23	26	12	6	20	14	21	25
ENSG00000244038.11	62	69	57	50	82	112	128	98	91	51	115	83	67	34	80	56	51	56	42	107	104	83	80
ENSG00000296887.1	0	0	0	0	0	0	0	0	0	0	0	0	0	0	0	0	6	0	0	0	0	0	0
ENSG00000117245.13	5	11	6	2	0	1	0	2	7	5	5	1	5	11	3	1	7	7	3	5	4	2	2
ENSG00000235432.1	0	0	0	0	0	0	0	0	0	0	0	0	0	0	0	0	0	0	0	0	0	0	0
ENSG00000189410.12	27	25	35	38	23	42	15	24	37	30	64	28	21	30	31	9	15	19	21	22	19	21	23
ENSG00000298940.1	0	0	0	0	0	0	0	0	0	0	0	0	0	0	0	0	0	0	0	0	0	1	0
ENSG00000233069.2	0	0	0	0	0	0	0	0	0	0	0	0	0	0	0	5	0	0	0	0	0	0	0
ENSG00000127483.19	405	393	381	438	442	571	510	471	477	436	500	441	389	521	573	489	504	653	540	400	425	415	432
ENSG00000075151.24	294	248	344	313	263	293	337	433	265	210	299	229	281	401	345	330	275	346	300	287	378	299	290
ENSG00000251914.1	0	0	0	0	0	0	0	0	0	0	0	0	0	0	0	0	0	0	0	0	0	0	0
ENSG00000221808.1	0	0	0	0	0	0	0	0	0	0	0	0	0	0	0	0	0	0	0	0	0	0	0
ENSG00000233072.1	0	0	0	0	0	0	0	0	0	0	0	0	0	0	7	2	0	0	0	0	0	0	1
ENSG00000236073.2	0	0	0	0	0	0	0	0	0	0	0	0	0	0	0	0	0	0	0	0	0	0	0
ENSG00000235112.1	0	0	0	0	0	0	0	0	0	0	0	0	0	0	0	0	0	0	0	0	0	0	0
ENSG00000287192.1	0	0	0	0	0	0	0	2	0	0	0	0	0	0	0	0	0	0	0	0	0	0	0
ENSG00000117298.16	207	194	142	164	257	196	185	176	166	99	251	120	144	178	212	104	66	94	81	150	225	178	139
ENSG00000236936.2	0	0	0	0	0	0	0	0	0	0	0	0	0	0	0	0	0	0	0	0	0	0	0
ENSG00000231105.2	0	0	0	0	0	0	0	0	1	0	0	0	0	0	1	0	0	0	0	0	0	0	0
ENSG00000296859.1	3	1	0	0	0	0	0	0	0	0	5	0	0	0	0	0	0	0	0	7	0	0	0
ENSG00000236216.5	0	0	0	0	0	0	0	0	0	0	0	0	0	0	0	0	0	0	0	0	0	0	0
ENSG00000228823.1	0	0	0	0	0	0	0	0	0	0	0	0	0	0	0	0	0	0	0	0	0	0	0
ENSG00000236009.1	0	0	0	0	0	0	0	0	0	0	0	0	0	0	0	0	0	0	0	0	0	0	0
ENSG00000227001.3	0	0	0	0	0	0	0	0	0	0	0	2	0	0	0	0	0	0	0	0	0	0	0
ENSG00000187952.9	0	0	0	0	0	0	0	0	0	0	0	0	0	0	0	0	0	0	0	0	0	0	0
ENSG00000186543.7	0	0	0	0	0	0	0	0	0	0	0	0	0	0	0	0	0	0	0	0	0	0	0
ENSG00000295832.1	0	0	0	0	0	0	0	0	0	0	0	0	0	0	0	0	0	0	0	0	0	0	0
ENSG00000142794.19	34	4	20	28	20	18	30	16	30	16	42	16	19	26	16	16	21	14	18	24	32	17	25
ENSG00000176378.8	0	0	0	0	0	0	0	0	0	0	0	0	0	0	0	0	0	0	0	0	0	0	0
ENSG00000162551.14	0	0	0	0	0	0	0	0	0	3	3	1	0	2	4	1	5	0	0	4	1	0	2
ENSG00000298372.1	0	0	0	0	0	0	0	0	0	0	0	0	0	0	0	0	0	0	0	0	0	0	0
ENSG00000289715.1	0	0	0	0	0	0	0	0	0	0	0	0	0	0	0	0	0	0	0	0	0	0	0
ENSG00000305564.1	0	0	0	0	0	0	0	0	0	0	0	0	0	0	0	0	0	0	0	0	0	0	0
ENSG00000233431.2	0	0	0	0	0	0	0	0	0	0	0	0	0	0	0	0	0	0	0	0	0	0	0
ENSG00000076864.21	79	84	77	111	106	88	96	95	127	112	131	116	107	88	131	80	82	68	95	95	99	92	91
ENSG00000090686.16	367	347	282	341	313	264	335	398	387	182	342	317	266	421	379	249	217	266	221	242	394	293	273
ENSG00000231978.2	0	0	0	0	0	0	0	0	0	0	0	0	0	0	0	0	0	0	0	0	0	0	0
ENSG00000187942.12	0	2	0	0	0	0	0	0	0	0	0	0	0	0	0	0	0	0	0	0	0	0	0
ENSG00000142798.20	3	0	0	0	0	0	0	0	0	0	0	0	0	0	0	0	0	0	0	0	0	5	0
ENSG00000305448.1	0	0	0	0	0	0	0	0	0	0	0	0	0	0	0	0	0	0	0	0	0	0	0
ENSG00000232037.3	0	0	0	0	0	0	0	0	0	0	0	0	0	0	0	0	0	0	0	0	0	0	0
ENSG00000293453.2	0	0	0	0	0	0	0	0	0	0	0	0	0	0	0	0	0	0	0	0	0	0	0
ENSG00000283234.2	0	0	0	0	0	0	0	0	0	0	0	0	0	0	0	0	0	0	0	0	0	0	0
ENSG00000219073.8	0	0	0	0	0	0	0	0	0	0	0	0	0	0	0	0	0	0	0	0	0	0	0
ENSG00000285959.1	0	0	0	0	0	0	0	0	0	0	0	0	0	0	0	0	0	0	0	0	0	0	0
ENSG00000273610.1	0	0	0	0	0	0	0	0	0	0	0	0	0	0	0	0	0	0	0	0	0	0	0
ENSG00000201919.1	0	0	0	0	0	0	0	0	0	0	0	0	0	0	0	0	0	0	0	0	0	0	0
ENSG00000142789.20	0	0	0	0	0	0	0	0	0	0	0	0	0	0	0	0	0	0	0	0	0	0	0
ENSG00000278124.1	0	0	0	0	0	0	0	0	0	0	0	0	0	0	0	0	0	0	0	0	0	0	0
ENSG00000201273.1	0	0	0	0	0	0	0	0	0	0	0	0	0	0	0	0	0	0	0	0	0	0	0
ENSG00000228397.4	0	0	0	0	0	1	0	0	0	0	0	0	0	0	0	0	0	0	0	0	0	0	0
ENSG00000218510.9	2	0	0	0	0	4	0	0	0	0	0	0	0	0	0	0	0	0	0	0	0	4	0
ENSG00000289694.1	0	0	0	0	0	0	0	0	0	0	0	0	0	0	0	0	0	0	0	0	0	0	0
ENSG00000285752.1	3	0	0	0	0	0	2	0	0	0	0	1	0	1	0	0	0	0	0	1	0	6	2
ENSG00000285794.1	0	0	0	0	0	0	0	0	0	0	0	0	0	0	0	0	0	0	0	0	0	0	0
ENSG00000070831.18	36	17	26	34	16	14	23	45	14	11	16	49	46	21	31	28	26	33	33	30	23	45	30
ENSG00000230068.2	0	0	0	0	0	0	0	0	0	0	0	0	0	2	2	0	0	0	0	0	0	0	0
ENSG00000271428.1	0	0	0	0	0	0	0	0	0	0	0	0	0	0	0	0	0	0	0	0	0	0	0
ENSG00000305135.1	0	0	0	0	0	0	0	0	0	0	0	0	0	0	0	0	0	0	0	0	0	0	0
ENSG00000162552.15	47	102	69	63	105	85	73	75	81	88	68	61	73	76	101	77	45	66	45	59	77	56	66
ENSG00000305152.1	0	0	0	0	0	0	0	0	0	0	0	0	0	0	0	0	0	0	0	0	0	0	0
ENSG00000285873.2	1	0	4	0	0	0	1	3	0	0	0	1	1	1	0	0	1	2	1	7	2	3	0
ENSG00000294752.1	0	0	0	0	0	0	0	0	0	0	0	0	2	0	0	0	0	0	0	0	0	0	0
ENSG00000266564.1	0	0	0	0	0	0	0	0	0	0	0	0	0	0	0	0	0	0	0	0	0	0	0
ENSG00000294164.1	0	0	0	0	0	0	0	0	0	0	0	0	0	0	0	0	0	0	0	0	0	0	0
ENSG00000302675.1	0	0	0	0	0	0	0	0	0	0	0	0	0	0	0	0	0	0	0	0	0	0	0
ENSG00000234397.3	0	0	0	0	0	0	0	0	0	0	0	0	0	0	0	0	0	0	0	0	0	0	0
ENSG00000279625.1	0	0	0	0	0	0	0	0	0	0	0	0	0	0	0	0	0	0	0	0	0	0	0
ENSG00000299881.1	0	0	0	0	0	0	0	0	0	0	0	0	0	0	0	0	0	0	0	0	0	0	0
ENSG00000184677.18	78	62	76	102	86	62	43	70	99	80	79	56	52	81	89	23	56	62	50	92	85	52	63
ENSG00000302246.1	0	0	0	0	0	0	0	1	0	0	0	0	0	0	0	0	0	0	0	0	0	0	0
ENSG00000237200.1	0	0	0	0	0	0	0	0	0	0	0	0	0	0	0	0	0	0	0	0	0	0	0
ENSG00000070886.12	35	45	52	31	18	29	36	51	42	30	50	47	36	38	35	60	56	27	38	44	37	46	32
ENSG00000276835.2	0	0	0	0	0	0	0	0	0	0	0	0	0	0	0	0	0	0	0	0	0	0	0
ENSG00000173372.18	0	0	0	0	0	0	0	0	0	0	0	0	0	0	0	0	0	0	0	0	0	0	0
ENSG00000289692.1	0	0	0	0	0	0	0	0	0	0	0	0	0	0	0	0	0	0	0	0	0	0	0
ENSG00000159189.13	0	0	0	0	0	0	0	0	0	0	0	0	0	0	0	0	0	0	0	0	0	0	0
ENSG00000308848.1	0	0	0	0	0	0	0	0	0	0	0	0	0	0	0	0	0	0	0	0	0	0	0
ENSG00000173369.18	0	0	0	0	0	0	0	0	0	0	0	0	0	0	0	0	0	0	0	0	0	0	0
ENSG00000133216.17	313	244	217	285	327	456	381	298	311	342	391	353	319	317	304	467	359	313	296	405	416	357	345
ENSG00000265422.1	0	0	0	0	0	0	0	0	0	0	0	0	0	0	0	0	0	0	0	0	0	0	0
ENSG00000225952.1	0	0	0	0	0	0	0	0	0	0	0	0	0	0	0	0	0	0	0	0	0	0	0
ENSG00000264014.1	0	0	0	0	0	0	0	0	0	0	0	0	0	0	0	0	0	0	0	0	0	0	0
ENSG00000215906.9	0	0	0	0	0	0	0	0	0	0	0	0	0	0	0	0	0	0	0	0	0	0	0
ENSG00000297948.1	0	0	0	0	0	0	0	0	0	0	0	0	0	0	0	0	0	0	0	0	0	0	0
ENSG00000227868.7	0	0	0	0	0	2	2	1	0	0	0	0	0	0	0	0	0	0	6	0	0	0	0
ENSG00000004487.18	176	210	199	221	195	205	259	155	239	156	209	184	204	239	249	189	174	191	174	177	204	144	196
ENSG00000240553.1	0	0	0	0	0	0	0	0	0	0	0	0	9	0	0	0	0	0	0	0	0	0	1
ENSG00000263793.1	0	0	0	0	0	0	0	0	0	0	0	0	0	0	0	0	0	0	0	0	0	0	0
ENSG00000266802.1	0	0	0	0	0	0	0	0	0	0	0	0	0	0	0	0	0	0	0	0	0	0	0
ENSG00000169641.16	120	170	150	199	105	69	106	143	136	119	153	149	94	123	168	35	51	45	42	73	183	124	112
ENSG00000293565.1	0	0	0	0	0	0	0	0	0	0	0	0	0	0	0	0	0	0	0	0	0	0	0
ENSG00000229010.1	0	0	0	0	0	0	0	0	0	0	0	0	0	0	0	0	0	0	0	0	0	0	0
ENSG00000206935.1	0	0	0	0	0	0	0	0	0	0	0	0	0	0	0	0	0	0	0	0	0	0	0
ENSG00000252578.1	0	0	0	0	0	0	0	0	0	0	0	0	0	0	0	0	0	0	0	0	0	0	0
ENSG00000289014.2	0	0	1	0	0	2	0	0	8	1	0	1	0	0	0	0	2	0	2	1	0	0	0
ENSG00000179546.5	0	1	2	3	1	0	0	1	0	0	2	3	0	0	0	1	0	0	0	0	2	0	0
ENSG00000304077.1	0	0	0	0	0	0	0	0	0	0	0	0	0	0	0	0	0	0	0	0	0	0	0
ENSG00000215381.3	0	0	0	0	0	0	0	0	0	0	0	0	0	0	0	0	0	0	0	0	0	0	0
ENSG00000302918.1	0	0	0	0	0	0	0	0	0	0	0	0	0	0	0	0	0	0	0	0	0	0	0
ENSG00000261326.5	8	5	0	21	2	7	1	1	5	5	9	5	9	1	5	0	9	7	14	12	11	5	2
ENSG00000284726.1	0	0	0	0	0	0	0	0	0	0	0	0	0	0	0	0	0	0	0	0	0	0	1
ENSG00000125944.22	433	601	634	729	632	534	688	725	579	488	753	565	467	713	622	551	438	489	538	579	677	496	574
ENSG00000125945.16	91	83	63	98	97	64	100	96	83	59	93	81	71	138	96	80	69	73	60	74	129	100	89
ENSG00000249087.10	32	24	22	13	25	32	16	12	6	57	21	9	13	21	20	12	18	28	34	17	30	18	12
ENSG00000201405.1	0	0	0	0	0	0	0	0	0	0	0	0	0	0	0	0	0	0	0	0	0	0	0
ENSG00000271420.1	0	0	0	0	0	0	0	5	0	0	0	0	0	0	0	0	0	0	0	0	0	0	0
ENSG00000204219.11	6	0	1	5	3	2	0	1	5	3	0	0	4	1	1	0	0	0	0	0	4	1	5
ENSG00000232482.2	0	0	0	0	0	0	0	0	0	0	0	0	0	0	0	0	0	0	0	0	0	0	0
ENSG00000295946.1	0	0	0	0	0	0	0	2	0	0	0	4	0	0	0	0	0	0	0	0	0	0	0
ENSG00000088280.21	13	23	16	15	7	5	4	8	34	6	16	23	8	15	10	10	12	8	31	23	24	20	18
ENSG00000007968.7	145	193	169	248	59	30	35	54	136	142	194	150	70	52	67	1	0	0	0	63	168	66	97
ENSG00000307540.1	0	0	0	1	0	1	0	0	0	0	0	0	0	0	0	0	0	0	0	0	0	0	0
ENSG00000307580.1	0	0	0	0	0	0	0	2	0	0	0	0	0	0	0	0	0	0	0	0	0	0	0
ENSG00000235052.2	0	0	0	0	1	0	0	0	0	0	1	2	0	5	0	0	0	1	0	0	0	2	0
ENSG00000117318.9	958	935	756	809	1024	1036	1219	885	1238	1043	1052	972	918	1062	1003	1	1	2	3	829	863	928	809
ENSG00000307609.1	0	0	0	0	0	0	0	0	4	0	0	0	0	0	0	0	0	0	0	0	0	0	0
ENSG00000285802.2	0	0	0	0	0	0	0	0	0	0	0	2	0	0	0	0	0	0	0	0	0	0	0
ENSG00000197880.11	0	0	0	0	0	0	0	0	0	0	0	0	0	0	0	0	0	0	0	0	0	0	1
ENSG00000229239.2	0	0	0	0	0	0	0	0	0	0	0	0	0	0	0	0	0	0	0	0	0	0	0
ENSG00000304075.1	0	0	0	0	0	0	0	0	0	0	0	0	0	0	0	0	0	0	0	0	0	0	0
ENSG00000142676.14	2945	2342	2018	2219	4850	2817	3351	4394	3391	1930	2349	2371	2214	2454	2602	1820	1529	1543	1533	2093	2430	2626	2075
ENSG00000236810.9	13	0	2	2	1	1	2	2	3	0	0	3	1	1	2	0	0	1	1	4	0	7	0
ENSG00000011007.13	242	233	224	354	342	311	268	324	378	226	297	279	231	231	256	154	156	192	135	218	261	279	256
ENSG00000057757.10	363	375	317	359	422	411	440	374	491	335	420	374	356	404	405	340	313	309	282	342	299	355	340
ENSG00000289835.2	0	0	0	0	0	0	0	4	0	0	0	0	0	0	0	0	0	0	0	0	0	3	0
ENSG00000011009.12	510	450	321	403	757	617	712	557	729	649	798	537	495	375	426	522	417	467	396	536	559	551	402
ENSG00000117308.15	136	115	96	92	133	103	145	121	125	46	153	122	111	135	103	90	76	82	91	95	157	133	114
ENSG00000117305.15	33	30	27	31	42	20	45	21	30	49	36	23	14	33	49	35	30	41	44	35	35	38	29
ENSG00000179163.12	196	179	161	234	217	150	182	222	277	118	209	169	177	175	202	145	130	151	138	211	251	220	194
ENSG00000188822.8	0	0	0	0	3	0	0	0	0	0	0	0	0	0	0	0	0	0	0	0	0	0	0
ENSG00000229106.1	0	0	0	0	0	0	0	0	0	0	0	0	0	0	0	0	0	0	0	0	0	0	0
ENSG00000232557.3	0	0	0	0	0	0	0	0	0	0	0	0	0	0	0	0	0	0	0	0	0	0	0
ENSG00000264926.1	0	0	0	0	0	0	0	0	0	0	0	0	0	0	0	0	0	0	0	0	0	0	0
ENSG00000299163.1	0	0	0	0	0	0	0	0	0	0	0	0	0	0	0	0	0	0	0	0	0	0	0
ENSG00000230228.2	0	0	0	0	0	0	0	0	0	0	0	0	0	0	0	0	0	0	0	0	0	0	0
ENSG00000189266.13	76	87	78	121	96	87	125	135	126	54	124	128	69	66	74	87	84	71	127	85	96	82	100
ENSG00000188529.15	359	268	260	287	513	288	418	447	380	210	303	310	307	296	293	252	214	232	246	260	313	350	302
ENSG00000225315.3	0	0	0	0	0	0	1	0	0	0	0	0	0	0	0	0	0	0	0	0	0	0	0
ENSG00000215905.4	0	0	0	0	0	0	0	0	0	0	0	0	0	0	0	0	0	0	0	0	0	0	0
ENSG00000142661.19	0	0	0	0	0	0	3	0	0	0	0	0	0	0	0	0	0	0	0	0	0	0	0
ENSG00000230703.1	0	0	0	0	0	0	0	0	0	0	0	0	0	0	0	0	0	0	0	0	0	0	0
ENSG00000142677.4	0	0	0	0	1	0	0	0	0	0	0	0	0	0	0	0	0	0	0	0	0	0	0
ENSG00000185436.12	4	12	8	14	7	1	6	10	7	10	16	15	7	6	8	0	0	6	5	2	14	6	7
ENSG00000158055.17	0	0	0	0	0	0	2	0	0	0	0	0	0	0	0	0	0	0	0	0	0	0	0
ENSG00000230023.3	0	0	0	0	0	0	0	0	0	0	0	0	0	0	0	0	0	0	0	0	0	0	0
ENSG00000309961.1	0	0	0	0	0	0	0	0	0	0	0	0	0	0	0	0	0	0	0	0	0	0	0
ENSG00000232298.3	0	0	0	0	0	0	0	0	0	0	0	0	0	0	0	0	0	0	0	0	0	0	0
ENSG00000001460.18	38	24	16	7	24	13	13	26	21	25	29	33	12	10	17	9	5	20	21	17	23	16	18
ENSG00000307212.1	0	0	0	0	0	0	0	0	0	0	0	1	0	0	0	0	0	0	0	0	0	0	0
ENSG00000001461.18	240	192	172	220	193	151	187	225	236	123	139	211	199	191	183	84	82	71	117	167	197	243	183
ENSG00000288982.2	30	15	26	21	9	12	35	44	38	35	34	44	39	19	18	26	30	34	10	17	28	38	43
ENSG00000286061.3	0	2	0	0	5	0	3	1	0	0	1	0	0	0	0	0	2	5	0	1	0	0	0
ENSG00000117602.13	131	70	100	116	133	141	177	127	158	129	156	89	184	121	138	65	82	74	106	98	142	132	138
ENSG00000184454.7	0	0	0	0	0	0	0	0	0	0	0	0	0	0	0	0	0	2	0	0	0	0	0
ENSG00000227312.2	0	0	0	0	0	0	0	0	0	0	0	0	0	0	0	0	0	0	0	0	0	0	0
ENSG00000298126.1	0	0	0	0	0	0	0	0	0	0	0	0	0	0	0	0	0	0	0	0	0	0	0
ENSG00000239106.1	0	0	0	0	0	0	0	0	0	0	0	0	0	0	0	0	0	0	0	0	0	0	0
ENSG00000133226.19	418	298	366	413	504	412	503	590	368	223	378	412	392	461	465	349	303	305	321	311	455	407	337
ENSG00000307307.1	0	0	0	0	0	0	0	0	0	0	0	0	0	0	0	0	0	0	0	0	0	0	0
ENSG00000284699.1	0	0	0	0	0	0	0	0	0	0	0	0	0	0	0	0	0	0	0	0	0	0	0
ENSG00000307325.1	0	0	0	0	0	0	0	0	0	0	0	0	0	0	0	1	0	0	0	0	3	0	0
ENSG00000169504.15	100	141	90	93	141	132	165	158	135	67	111	126	123	130	125	74	98	83	66	132	177	115	107
ENSG00000238482.1	0	0	0	0	0	0	0	0	0	0	0	0	0	0	0	0	0	0	0	0	0	0	0
ENSG00000293733.1	0	0	0	0	0	0	0	0	0	0	0	0	0	0	0	0	0	0	0	0	0	0	0
ENSG00000020633.19	8	13	15	19	27	8	14	30	18	9	17	11	2	2	4	0	0	0	0	8	9	6	8
ENSG00000278034.1	0	0	0	0	0	0	0	0	0	0	0	0	0	0	0	0	0	0	0	0	0	0	0
ENSG00000229162.1	0	0	0	0	0	0	0	0	0	0	0	0	0	0	0	0	0	0	0	0	0	0	0
ENSG00000261025.2	0	0	0	0	0	0	0	0	0	0	0	0	0	0	0	0	0	0	0	0	0	0	0
ENSG00000264371.1	0	0	0	0	0	0	0	0	0	0	0	0	0	0	0	0	0	0	0	0	0	0	0
ENSG00000285823.1	0	0	0	0	0	0	0	0	0	0	0	0	0	0	0	0	0	0	0	0	0	0	0
ENSG00000233755.2	0	0	0	0	0	0	0	0	0	0	0	0	0	0	0	0	0	0	0	0	0	0	0
ENSG00000303094.1	0	0	0	0	0	0	0	0	0	0	0	0	0	0	0	0	0	0	0	0	0	0	0
ENSG00000306010.1	0	0	0	0	0	0	0	0	0	0	0	0	0	0	0	0	0	0	0	0	0	0	0
ENSG00000233419.3	0	0	0	0	0	0	0	0	0	0	0	0	0	0	0	0	0	0	0	0	0	0	0
ENSG00000307250.1	0	0	0	0	0	0	0	0	0	0	0	0	0	0	0	0	0	0	0	0	0	0	0
ENSG00000231953.3	0	0	0	0	0	0	2	0	0	0	0	0	0	1	0	0	0	0	0	0	0	0	4
ENSG00000117614.10	113	132	122	102	155	133	161	215	123	96	146	100	99	154	114	131	88	136	91	115	137	103	94
ENSG00000284657.2	10	11	1	3	1	2	7	5	1	0	8	2	2	2	7	2	7	2	11	2	0	2	2
ENSG00000299599.1	0	0	0	0	0	0	0	0	0	0	0	0	0	0	0	0	0	0	0	0	0	0	0
ENSG00000117616.18	165	165	123	183	165	165	206	131	164	159	189	152	171	154	154	172	183	180	157	150	163	158	146
ENSG00000272432.1	0	1	5	4	2	4	3	5	3	0	0	1	1	6	1	2	0	1	2	0	0	0	2
ENSG00000261349.1	0	0	0	0	0	0	0	0	0	0	0	0	0	0	0	0	0	0	0	0	0	0	0
ENSG00000187010.21	1	0	1	0	0	0	0	0	1	0	0	0	0	0	0	4	0	0	1	0	4	4	0
ENSG00000309241.1	0	0	0	0	0	0	0	0	0	0	0	0	0	0	0	0	0	2	1	0	1	0	0
ENSG00000224183.1	0	0	0	0	0	0	0	0	0	0	0	0	0	0	0	0	0	0	0	0	0	0	0
ENSG00000259984.1	0	0	0	0	0	0	0	0	0	0	0	0	0	0	0	0	0	0	0	0	0	0	0
ENSG00000183726.11	155	90	139	197	249	156	166	219	256	127	168	212	206	204	203	189	174	147	217	201	161	208	225
ENSG00000188672.19	4	4	3	3	0	1	2	2	1	2	3	2	1	1	3	0	0	0	7	7	4	1	0
ENSG00000238084.4	0	0	0	0	0	0	0	0	0	0	0	0	0	0	0	0	0	0	0	0	0	0	0
ENSG00000204178.11	223	261	221	238	277	258	327	195	257	169	270	252	207	370	309	300	202	220	249	213	255	206	192
ENSG00000157978.13	24	72	80	72	21	23	17	22	44	52	61	32	23	33	39	0	0	0	0	26	61	7	13
ENSG00000117643.16	9	11	12	3	4	7	4	10	18	17	6	7	12	16	13	9	15	12	5	13	13	14	18
ENSG00000233478.1	0	0	0	0	0	0	0	0	0	0	0	0	0	0	0	0	0	0	0	0	0	0	0
ENSG00000162430.18	58	79	60	74	89	74	73	85	89	107	119	72	70	76	85	102	107	61	57	66	108	98	76
ENSG00000255054.3	0	0	0	0	0	0	0	0	0	0	0	0	0	0	0	0	0	0	0	0	0	0	0
ENSG00000228172.6	0	3	3	3	7	3	0	8	4	1	0	1	3	2	2	0	0	4	3	0	0	1	0
ENSG00000117640.18	200	168	129	217	193	154	177	188	246	174	249	131	172	238	284	150	141	157	119	175	159	155	126
ENSG00000272478.1	0	0	0	0	0	0	0	0	0	0	0	0	0	0	0	0	0	0	0	0	0	0	0
ENSG00000127423.11	11	12	8	23	24	20	14	21	10	13	10	7	17	12	10	8	11	5	3	10	20	13	17
ENSG00000236528.4	0	0	0	1	0	0	0	1	0	0	0	0	0	0	3	0	2	0	3	0	0	2	0
ENSG00000182749.6	16	33	15	16	20	21	19	22	8	21	17	17	13	36	14	20	3	21	8	9	17	21	14
ENSG00000207302.1	0	0	1	0	0	0	0	0	0	0	0	0	0	0	0	0	0	0	0	0	0	0	0
ENSG00000117632.23	8373	7831	6394	8292	9081	9368	10819	9404	12169	7807	10620	8399	7355	9228	9593	10401	9776	9995	8900	7304	8944	9082	8825
ENSG00000229786.1	0	0	0	0	0	0	0	0	0	0	0	0	0	0	0	0	0	0	0	0	0	0	0
ENSG00000223624.1	0	0	0	0	0	0	0	0	0	0	0	0	0	0	0	0	0	0	0	0	0	0	0
ENSG00000294297.1	0	0	0	0	0	0	0	0	0	0	0	0	0	0	0	0	0	0	0	0	0	0	0
ENSG00000283938.1	0	0	0	0	0	0	0	0	0	0	0	0	0	0	0	0	0	0	0	0	0	0	0
ENSG00000294284.1	1	0	0	0	0	1	0	0	1	0	0	0	0	1	1	0	0	0	0	0	2	0	4
ENSG00000158006.14	30	14	17	28	19	22	21	15	33	20	24	38	29	12	27	16	19	21	26	22	25	32	23
ENSG00000207237.1	0	0	0	0	0	0	0	0	0	0	0	0	0	0	0	0	0	0	0	0	0	0	0
ENSG00000310101.1	0	1	0	0	0	0	0	0	0	0	0	0	0	0	0	0	0	0	0	0	0	0	0
ENSG00000252190.1	0	0	0	0	0	0	0	0	0	0	0	0	0	0	0	0	0	0	0	0	0	0	0
ENSG00000252691.1	0	0	0	0	0	0	0	0	0	0	0	0	0	0	0	0	0	0	0	0	0	0	0
ENSG00000158008.10	0	0	7	2	0	1	0	0	0	1	0	0	0	1	3	2	0	2	1	3	0	0	1
ENSG00000310112.1	1	0	0	0	2	0	2	0	0	0	0	2	1	5	3	0	0	0	1	0	6	1	0
ENSG00000158014.15	0	0	0	2	0	0	0	0	1	0	1	0	0	0	0	0	0	0	0	0	2	0	0
ENSG00000301481.1	0	0	0	0	0	0	0	0	0	0	0	0	0	0	0	0	0	0	0	0	0	0	0
ENSG00000301509.1	0	0	0	0	0	0	0	0	0	0	0	0	0	0	0	0	0	0	0	0	0	0	0
ENSG00000284309.1	0	0	0	2	0	0	0	0	0	0	0	0	0	0	0	0	0	0	0	0	0	0	0
ENSG00000158022.7	1	0	0	0	0	0	0	0	0	0	0	0	0	0	0	0	0	0	0	0	0	0	0
ENSG00000309383.1	0	0	0	0	0	0	0	0	0	0	0	0	0	0	0	0	0	0	0	0	0	0	0
ENSG00000175087.10	91	90	42	66	102	114	107	105	106	79	94	48	84	59	54	83	106	60	65	78	64	108	84
ENSG00000309933.1	0	0	1	0	0	0	0	0	0	0	0	1	1	0	0	1	0	0	0	0	0	0	0
ENSG00000197245.6	9	0	13	1	6	4	5	13	15	4	12	5	1	8	13	12	7	13	7	6	9	9	8
ENSG00000282872.2	1	2	2	1	6	0	1	5	7	6	2	0	2	7	4	6	6	7	6	0	1	6	5
ENSG00000236782.8	0	0	0	0	0	0	0	0	0	0	0	0	0	0	0	0	0	4	0	0	0	0	0
ENSG00000142684.9	0	0	0	0	0	0	0	0	0	0	0	0	0	0	0	0	0	0	0	0	0	0	0
ENSG00000142675.18	10	10	13	19	13	10	4	7	11	5	11	19	19	8	8	17	7	22	13	21	12	17	16
ENSG00000302380.1	0	0	0	0	0	0	0	0	0	0	0	0	0	0	0	0	0	0	0	0	0	0	0
ENSG00000188782.9	0	0	0	0	0	0	0	0	0	1	0	0	0	0	3	0	0	0	0	0	0	0	0
ENSG00000236155.9	0	0	0	0	0	0	0	0	0	0	0	0	0	0	0	0	0	0	0	0	0	0	0
ENSG00000293494.3	2	0	0	0	0	0	0	0	0	0	0	0	0	0	0	0	0	0	0	0	0	0	0
ENSG00000278572.1	0	0	0	0	0	0	0	0	0	0	0	0	0	0	0	0	0	0	0	0	0	0	0
ENSG00000306815.1	0	2	0	0	0	0	0	0	0	0	0	0	0	0	0	0	0	4	0	0	0	0	0
ENSG00000130695.16	40	66	60	70	51	43	50	56	73	67	75	58	42	35	36	40	64	27	32	41	65	64	57
ENSG00000270733.1	0	0	0	0	2	0	0	1	0	0	0	0	0	0	0	1	2	0	0	0	0	1	0
ENSG00000301028.1	0	4	1	6	1	1	0	3	0	0	1	0	0	0	0	2	3	2	4	1	0	0	0
ENSG00000142669.15	83	22	29	53	30	37	60	49	56	38	31	59	89	43	33	37	76	40	46	73	61	101	97
ENSG00000158062.21	13	8	25	11	8	6	11	7	14	22	24	21	10	12	14	16	17	4	8	17	15	13	15
ENSG00000169442.9	0	0	0	0	0	0	0	0	0	0	0	0	0	0	0	0	0	0	0	0	0	0	0
ENSG00000176092.17	4	3	3	4	5	6	3	10	4	0	3	2	9	0	3	0	0	1	5	3	6	5	6
ENSG00000225854.2	0	0	0	0	0	0	0	0	0	0	0	0	0	0	0	0	0	0	0	0	0	0	0
ENSG00000176083.18	0	0	0	0	0	0	0	0	0	0	0	0	0	0	0	0	0	0	0	0	0	0	0
ENSG00000131914.11	0	4	1	1	3	3	0	3	1	0	4	0	0	1	1	0	0	1	0	2	0	0	5
ENSG00000225891.3	6	4	4	3	6	12	1	2	3	10	12	12	0	11	6	15	0	4	11	1	4	5	4
ENSG00000117682.18	118	145	130	124	149	175	150	140	199	145	214	124	133	136	123	129	105	97	114	108	154	140	88
ENSG00000223583.1	0	0	2	0	0	1	0	0	0	0	2	0	0	0	0	0	0	0	0	0	0	1	0
ENSG00000198830.13	75	29	47	46	80	38	72	83	75	32	52	35	52	52	50	38	46	61	23	59	60	38	64
ENSG00000294798.1	0	1	0	0	0	0	0	0	0	3	0	0	0	0	0	0	0	0	0	0	0	0	0
ENSG00000224129.1	0	0	0	0	0	0	0	0	0	0	0	0	0	0	0	0	0	0	0	0	0	0	0
ENSG00000117676.14	55	52	62	70	27	17	37	35	84	53	62	64	30	34	26	22	16	19	12	26	36	51	37
ENSG00000238705.1	0	0	0	0	0	0	0	0	0	0	0	0	0	0	0	0	0	0	0	0	0	0	0
ENSG00000243905.3	0	0	0	0	0	0	0	0	0	0	0	0	0	0	0	0	0	0	0	0	0	0	0
ENSG00000252802.1	0	0	0	0	0	0	0	0	0	0	0	0	0	0	0	0	0	0	0	0	0	0	0
ENSG00000252429.2	0	0	0	0	0	0	0	0	0	0	0	0	0	0	0	0	0	0	0	0	0	0	0
ENSG00000289452.2	0	0	0	0	0	0	0	0	0	0	0	0	0	0	0	0	0	0	0	0	0	0	0
ENSG00000299831.1	0	0	0	0	0	0	0	0	0	0	0	0	0	0	0	0	0	0	0	0	0	0	0
ENSG00000299868.1	0	0	0	0	0	0	0	0	0	0	0	0	0	0	0	0	0	0	0	0	0	0	0
ENSG00000229247.2	0	0	0	0	0	0	0	0	0	0	0	0	0	0	0	0	0	0	0	0	0	0	0
ENSG00000238316.1	0	0	0	0	0	0	0	0	0	0	0	0	0	0	0	0	0	0	0	0	0	0	0
ENSG00000235069.2	0	0	0	0	0	0	0	0	0	0	0	0	0	0	0	0	0	0	0	0	0	0	0
ENSG00000299849.1	0	0	0	0	0	0	0	0	0	0	0	0	0	0	0	0	0	0	0	0	0	0	0
ENSG00000260063.2	1	16	3	6	6	2	19	23	10	6	10	11	10	17	7	12	4	1	13	8	1	7	10
ENSG00000290006.1	0	0	0	0	0	0	0	0	0	0	0	0	0	0	0	0	0	0	0	0	0	0	0
ENSG00000117713.21	655	545	515	720	693	844	836	780	776	625	797	643	666	605	589	720	744	885	744	770	818	709	738
ENSG00000303544.1	0	0	1	0	0	1	0	2	0	0	0	0	0	0	0	0	0	0	0	0	0	0	0
ENSG00000060642.12	14	13	11	23	9	21	6	9	9	7	26	20	4	9	18	12	5	19	4	13	14	18	31
ENSG00000241188.3	0	0	0	0	0	0	0	0	0	0	0	0	0	0	0	0	0	0	0	0	0	0	0
ENSG00000287810.1	0	0	0	0	0	0	0	0	0	0	0	0	0	0	0	0	0	0	0	0	0	0	0
ENSG00000204160.12	87	126	133	108	107	105	83	82	142	138	175	117	76	94	99	67	60	77	54	86	110	78	87
ENSG00000304862.1	0	0	0	0	0	0	0	0	0	0	0	0	0	0	0	0	0	0	0	0	0	0	0
ENSG00000175793.12	0	0	0	4	1	0	0	1	0	0	1	0	0	0	0	1	0	1	1	0	1	1	1
ENSG00000309929.1	0	0	0	0	0	0	0	0	0	0	0	0	0	0	0	0	0	0	0	0	0	0	0
ENSG00000142751.15	20	16	7	14	11	22	13	23	26	18	14	29	13	15	11	5	18	11	9	12	13	2	23
ENSG00000226698.1	0	0	0	0	0	0	0	0	0	0	0	0	0	0	0	0	0	0	0	0	0	0	0
ENSG00000289554.1	0	6	3	5	2	5	2	4	0	0	2	2	2	6	1	0	0	3	1	1	0	0	0
ENSG00000198746.13	53	80	73	57	74	30	65	47	59	40	66	40	28	54	43	60	27	33	28	25	59	26	25
ENSG00000090273.14	311	223	315	242	395	283	448	382	347	253	290	290	305	326	341	268	207	241	297	352	323	368	301
ENSG00000131910.5	0	0	0	0	0	0	0	0	0	0	0	0	0	0	0	0	0	0	0	0	0	0	0
ENSG00000175707.10	0	0	0	0	0	0	0	0	0	0	0	0	0	1	0	0	0	0	0	0	0	0	0
ENSG00000297103.1	0	0	0	0	0	0	0	0	0	0	0	0	0	0	0	0	0	0	0	0	0	0	0
ENSG00000172746.6	0	0	0	0	0	0	0	0	0	0	0	0	0	0	0	0	0	0	0	0	0	0	0
ENSG00000224064.1	0	0	0	0	0	0	0	0	0	0	0	0	0	0	0	0	0	0	0	0	0	0	0
ENSG00000225294.1	0	0	0	0	0	0	0	0	0	0	0	0	0	0	0	0	0	0	0	0	0	0	0
ENSG00000253368.5	298	231	247	168	283	220	182	214	306	170	225	203	223	295	309	166	137	186	147	214	256	219	229
ENSG00000158246.8	0	1	0	0	0	0	0	0	11	0	2	0	4	5	0	0	0	0	0	0	3	1	1
ENSG00000299378.1	0	0	0	0	0	0	0	0	0	0	0	0	0	0	0	0	0	0	0	0	0	0	0
ENSG00000299392.1	0	0	0	0	0	0	0	0	0	0	0	0	0	0	0	0	0	0	0	0	0	0	0
ENSG00000090020.11	57	54	43	70	51	77	69	53	65	26	50	71	42	61	76	41	51	104	48	82	50	57	57
ENSG00000298936.1	0	0	0	0	0	0	0	0	0	0	0	0	0	0	0	0	0	0	0	0	0	0	0
ENSG00000229985.2	0	0	0	0	0	0	0	0	0	0	0	0	0	0	0	0	0	0	0	0	0	0	0
ENSG00000214973.3	0	0	0	0	0	0	0	0	0	0	0	0	0	0	0	0	0	0	0	0	0	0	0
ENSG00000225159.1	0	0	0	0	0	0	0	0	0	0	0	0	0	0	0	0	0	0	0	0	0	0	0
ENSG00000225990.2	0	0	0	0	0	0	0	0	0	0	0	0	0	0	0	0	0	0	0	0	0	0	0
ENSG00000224311.2	0	0	0	0	0	0	0	0	0	0	0	0	0	0	0	0	0	0	0	0	0	0	0
ENSG00000142784.16	61	88	74	80	70	56	77	75	98	47	59	69	67	98	100	75	55	51	65	91	122	98	73
ENSG00000252098.1	0	0	0	0	0	0	0	0	0	0	0	0	0	0	0	0	0	0	0	0	0	0	0
ENSG00000243659.1	0	0	0	0	0	0	0	2	0	0	0	2	0	0	0	0	1	2	4	2	0	1	2
ENSG00000186501.15	67	127	82	66	145	99	90	110	103	64	114	78	105	86	95	93	110	92	95	78	84	123	76
ENSG00000206888.1	0	0	0	0	0	0	0	0	0	0	0	0	0	0	0	0	0	0	0	0	0	0	0
ENSG00000241547.1	0	0	0	0	0	0	0	0	0	0	0	0	0	0	0	0	0	0	0	0	0	0	0
ENSG00000304055.1	4	8	5	11	12	8	7	20	8	8	5	10	6	6	2	4	12	14	4	7	10	0	8
ENSG00000142765.18	0	0	0	0	0	0	0	0	0	2	0	0	0	0	0	0	1	0	0	0	0	1	0
ENSG00000142733.18	17	23	13	9	7	12	7	20	27	3	14	7	4	7	15	12	17	20	5	16	21	9	14
ENSG00000142748.14	0	0	0	1	0	0	0	0	0	0	0	0	0	0	0	0	0	0	0	0	0	0	0
ENSG00000174950.11	0	0	0	0	0	0	1	0	0	0	0	0	0	0	0	0	0	0	0	0	0	0	0
ENSG00000231207.1	0	0	0	0	0	0	0	0	0	0	0	0	0	0	0	0	0	0	0	0	0	0	0
ENSG00000306354.1	4	0	0	0	3	0	0	0	0	4	1	0	0	0	1	0	0	0	0	0	0	0	0
ENSG00000306368.1	0	0	0	0	0	0	0	0	0	0	0	0	0	0	0	0	0	0	0	0	0	0	0
ENSG00000181773.7	20	12	23	42	17	22	14	14	30	18	23	36	3	16	29	15	27	21	9	21	20	28	12
ENSG00000158195.11	505	719	718	901	344	261	342	478	897	541	831	542	361	384	521	135	150	174	128	556	953	452	537
ENSG00000241169.1	0	0	0	0	0	0	0	0	0	0	0	0	0	0	0	0	0	0	0	0	0	0	0
ENSG00000301155.1	0	0	0	0	0	0	0	0	0	0	0	0	0	0	0	0	0	0	0	0	0	0	0
ENSG00000237429.2	0	0	0	0	0	0	0	1	0	0	0	0	0	0	0	0	0	0	0	0	1	0	0
ENSG00000300499.1	0	0	0	0	0	0	0	0	0	0	0	0	0	0	0	0	0	0	0	0	0	0	0
ENSG00000126705.15	465	375	360	424	491	337	355	470	353	229	444	406	349	543	475	395	382	346	337	332	457	469	412
ENSG00000300470.1	0	0	0	0	0	0	0	0	0	0	0	0	0	0	0	0	0	0	0	0	0	0	0
ENSG00000000938.13	0	0	0	0	0	0	0	0	0	0	0	0	0	4	0	0	0	0	0	0	0	0	0
ENSG00000301194.1	0	0	0	0	0	0	0	0	0	0	0	0	0	0	0	0	0	0	0	0	0	0	0
ENSG00000310432.1	1	0	0	0	0	0	0	0	0	0	0	2	0	3	0	0	0	0	0	1	0	0	0
ENSG00000235912.1	0	0	0	0	0	0	0	0	0	0	0	0	0	0	0	0	0	0	0	0	0	0	0
ENSG00000233975.3	0	0	0	0	0	0	0	0	0	0	0	0	0	0	0	0	0	0	0	0	0	0	0
ENSG00000126709.16	0	0	0	0	0	0	0	0	0	0	0	0	0	0	0	0	0	0	0	0	0	0	0
ENSG00000294734.1	0	0	0	0	0	0	0	0	0	0	0	0	0	0	0	0	0	0	0	0	0	0	0
ENSG00000225886.3	0	0	0	0	0	0	0	0	0	0	0	0	0	0	0	0	0	0	0	0	0	0	0
ENSG00000206767.1	0	0	0	0	0	0	0	0	0	0	0	0	0	0	0	0	0	0	0	0	0	0	0
ENSG00000226662.2	0	0	0	0	0	0	0	0	0	0	0	0	0	0	0	0	0	0	0	0	0	0	0
ENSG00000207095.1	0	0	0	0	0	0	0	0	0	0	0	0	0	0	0	0	0	0	0	0	0	0	0
ENSG00000287244.2	0	0	0	0	0	0	0	0	0	0	0	0	4	0	0	0	0	0	0	0	0	0	0
ENSG00000009780.16	42	29	25	35	47	28	26	40	26	41	37	27	54	10	22	31	49	28	31	25	25	26	28
ENSG00000231344.1	0	0	0	0	0	0	0	0	0	0	0	0	0	0	0	0	0	0	0	1	0	0	5
ENSG00000230833.1	0	0	0	0	0	0	0	0	0	0	0	0	0	0	0	0	0	0	0	0	0	0	0
ENSG00000117758.14	438	422	377	440	475	373	504	463	538	254	507	395	375	478	422	424	510	404	366	353	457	417	454
ENSG00000269971.1	0	0	0	0	0	0	0	0	0	0	0	0	0	0	0	0	0	0	0	0	0	0	0
ENSG00000270031.1	0	0	0	0	4	0	6	0	0	0	0	0	0	1	0	0	4	2	2	0	0	3	1
ENSG00000223062.1	0	0	0	0	0	0	0	0	0	0	0	0	0	0	0	0	0	0	0	0	0	0	0
ENSG00000286433.1	0	0	0	0	1	0	1	0	0	0	0	0	0	0	0	0	0	0	0	0	0	0	0
ENSG00000117751.18	186	228	204	265	346	321	235	258	353	238	283	266	252	273	292	230	226	213	196	249	297	289	275
ENSG00000252947.1	0	0	2	0	0	0	1	0	0	6	0	2	0	0	1	3	1	2	0	1	0	4	0
ENSG00000309988.1	0	0	0	0	0	0	0	0	0	0	0	0	0	2	0	0	0	0	0	0	0	0	0
ENSG00000130775.16	0	0	0	0	7	0	0	6	0	0	0	0	0	0	1	0	0	0	0	0	3	0	0
ENSG00000117748.10	103	89	116	97	190	103	107	163	97	108	110	65	84	110	78	48	59	46	36	79	110	77	63
ENSG00000130768.15	3	0	0	0	0	0	7	1	0	0	1	0	1	0	4	0	0	0	0	3	5	2	4
ENSG00000227050.1	0	0	0	0	0	0	0	0	0	0	0	0	0	0	0	0	0	0	0	0	0	0	0
ENSG00000158156.9	9	16	8	7	11	10	6	9	25	13	18	6	7	4	11	3	0	0	0	3	8	6	7
ENSG00000158161.16	183	74	120	144	168	174	102	117	116	106	140	140	128	70	122	109	88	123	131	134	140	97	117
ENSG00000238231.2	0	0	0	0	0	0	0	0	0	0	0	0	0	0	0	0	0	0	0	0	0	0	0
ENSG00000240750.3	0	0	2	5	6	5	1	5	0	1	0	0	1	0	1	0	2	6	3	1	1	0	1
ENSG00000301359.1	0	0	0	0	0	0	0	0	0	0	0	0	0	0	0	0	0	0	0	0	0	0	0
ENSG00000289576.3	0	1	0	3	1	2	1	2	3	3	0	1	0	0	2	0	1	1	0	2	1	2	3
ENSG00000228589.3	0	1	0	0	1	0	0	2	0	1	0	0	0	0	1	0	0	0	0	1	2	2	1
ENSG00000228943.1	0	0	0	0	0	0	0	0	0	0	0	0	0	0	0	0	0	0	0	0	0	0	0
ENSG00000214812.3	0	0	0	0	0	0	0	0	0	0	0	0	0	0	0	0	0	0	0	0	0	0	0
ENSG00000253005.1	0	0	0	0	0	0	0	0	0	0	0	0	0	0	0	0	3	0	0	0	0	0	0
ENSG00000169403.12	4	10	0	7	14	3	5	8	2	8	1	1	4	1	1	0	1	0	0	6	2	0	1
ENSG00000298310.1	0	0	0	0	0	0	0	0	0	0	0	0	0	0	0	0	0	0	0	0	0	0	0
ENSG00000126698.11	727	636	495	618	768	655	880	753	723	498	655	630	488	776	735	559	456	598	563	562	611	633	632
ENSG00000290123.2	0	0	0	0	0	0	0	0	0	0	0	0	0	0	0	0	0	0	0	0	0	0	3
ENSG00000130770.18	1365	1429	1032	1172	1407	1387	1275	1487	1984	1225	1408	1190	1034	1521	1516	1069	1080	1053	899	1163	1358	1288	1221
ENSG00000270605.2	0	5	0	3	0	3	1	1	1	3	0	0	3	1	0	1	0	4	0	2	4	3	4
ENSG00000271398.1	0	0	0	0	0	0	0	0	0	0	0	0	0	0	0	0	0	0	0	0	0	0	0
ENSG00000130766.5	307	432	397	478	166	173	183	232	302	354	361	328	270	229	281	170	118	137	173	222	375	195	186
ENSG00000130772.14	48	31	34	48	32	27	35	41	56	16	38	63	29	34	42	57	40	44	41	44	55	47	52
ENSG00000204138.13	425	291	244	369	290	255	291	420	403	167	290	385	361	310	338	286	464	300	290	286	275	400	387
ENSG00000206779.1	0	0	0	0	0	0	0	0	0	0	0	0	0	0	0	0	0	0	0	0	0	0	0
ENSG00000229820.2	0	0	5	0	0	0	0	0	0	0	0	4	0	0	0	0	0	1	0	0	0	0	4
ENSG00000221216.1	5	10	5	1	6	3	4	12	7	4	3	9	11	14	7	1	7	20	15	4	8	15	6
ENSG00000308327.1	0	0	0	2	2	0	2	0	1	0	0	0	0	3	4	0	0	1	0	0	1	0	0
ENSG00000180198.17	93	168	164	168	90	75	109	85	117	143	155	94	61	89	98	36	29	17	13	67	159	92	100
ENSG00000242125.3	125	114	97	91	136	76	107	105	119	77	97	130	119	121	91	78	67	59	66	101	110	129	106
ENSG00000274266.1	0	0	0	0	0	0	0	0	0	0	0	0	0	0	0	0	0	0	0	0	0	0	0
ENSG00000200087.1	0	0	0	0	0	0	0	0	0	0	0	0	0	0	0	0	0	0	0	0	0	0	0
ENSG00000231468.2	0	0	0	0	0	0	4	0	0	0	0	0	0	0	0	3	1	0	0	0	0	0	0
ENSG00000279443.1	10	11	6	20	14	19	5	9	10	14	8	21	3	13	4	6	2	13	4	13	34	13	12
ENSG00000180098.9	73	70	72	75	121	92	65	83	84	95	70	72	58	60	86	54	68	62	38	64	57	85	61
ENSG00000197989.16	52	30	29	33	36	16	29	43	45	20	22	24	25	33	49	32	21	30	21	7	26	36	11
ENSG00000221539.1	0	0	0	0	0	0	0	0	0	0	0	0	0	0	0	0	0	0	0	0	0	0	0
ENSG00000278274.1	0	0	0	0	0	0	0	0	0	0	0	0	0	0	0	0	0	0	0	0	0	0	0
ENSG00000273544.1	0	0	0	0	0	0	0	0	0	0	0	0	0	0	0	0	0	0	0	0	0	0	0
ENSG00000280498.1	0	0	0	0	0	0	0	0	0	0	0	0	0	0	0	0	0	0	0	0	0	0	0
ENSG00000274582.1	0	0	0	0	0	0	0	0	0	0	0	0	0	0	0	0	0	0	0	0	0	0	0
ENSG00000120656.14	88	80	47	90	65	92	70	114	73	89	87	66	72	75	95	112	68	95	78	101	89	50	82
ENSG00000188060.8	0	0	0	0	0	0	0	0	0	0	0	0	2	0	0	0	0	0	0	0	0	0	0
ENSG00000229388.2	2	0	3	2	1	3	0	3	0	0	2	5	0	0	14	0	0	4	0	0	0	0	0
ENSG00000270103.3	0	0	0	0	0	0	0	0	0	0	0	0	0	0	0	0	0	0	0	0	0	0	0
ENSG00000274978.1	0	0	0	0	0	0	0	0	0	0	0	0	0	0	0	0	0	0	0	0	0	0	0
ENSG00000162419.13	72	108	90	93	96	102	87	85	111	94	121	105	83	102	111	69	72	71	47	77	156	83	90
ENSG00000252777.1	0	0	0	0	0	0	0	0	0	0	0	0	0	0	0	0	0	0	0	0	0	0	0
ENSG00000289291.1	1	4	2	1	1	4	7	1	3	1	2	2	3	4	3	4	0	1	4	5	2	3	3
ENSG00000198492.16	393	396	384	357	546	495	635	606	522	298	572	407	357	516	489	350	380	335	415	340	394	391	443
ENSG00000305996.1	0	0	0	0	0	0	0	0	0	0	0	0	0	0	0	0	0	0	0	0	0	0	0
ENSG00000116329.12	9	13	22	11	9	10	10	8	13	27	21	13	15	10	6	3	0	3	0	18	14	5	8
ENSG00000233427.1	0	0	0	0	0	0	0	0	0	0	0	0	0	0	0	0	0	0	0	0	0	0	0
ENSG00000199756.1	0	0	0	0	0	0	0	0	0	0	0	0	0	0	0	0	0	0	0	0	0	0	0
ENSG00000159023.23	31	52	42	37	23	27	45	71	17	46	47	29	48	75	63	53	30	54	48	33	43	31	51
ENSG00000300997.1	0	0	1	0	0	0	0	5	0	1	0	0	0	0	0	0	0	0	0	0	0	0	0
ENSG00000225616.2	0	0	0	0	0	0	0	0	0	0	0	0	0	0	0	0	0	0	0	0	0	0	0
ENSG00000206704.1	0	0	0	0	0	0	0	0	0	0	0	0	0	0	0	0	0	0	0	0	0	0	0
ENSG00000277958.1	0	0	0	0	0	0	0	0	0	0	0	0	0	0	0	0	0	0	0	0	0	0	0
ENSG00000253304.2	0	3	0	0	0	0	0	0	0	0	0	0	0	0	0	0	0	0	0	0	0	1	0
ENSG00000305828.1	1	1	4	0	1	0	0	2	4	0	2	1	1	1	0	2	4	0	0	2	5	1	0
ENSG00000225750.1	0	0	0	0	0	0	0	0	0	0	0	0	0	0	0	0	0	0	0	0	0	0	0
ENSG00000116350.18	140	132	199	226	153	206	274	246	192	154	245	172	213	169	159	149	134	151	124	146	213	205	177
ENSG00000277916.1	0	0	0	0	0	0	0	0	0	0	0	0	0	0	0	0	0	0	0	0	0	0	0
ENSG00000116353.16	124	51	66	68	94	75	109	137	121	63	99	97	78	56	64	58	87	61	51	108	70	91	72
ENSG00000237934.1	0	0	0	0	0	0	0	0	0	0	0	0	0	0	0	0	0	0	0	0	0	0	0
ENSG00000060656.20	157	175	182	212	204	158	135	118	132	237	163	147	103	174	160	62	76	79	81	97	133	104	127
ENSG00000230523.1	0	0	0	0	0	0	0	0	0	0	0	0	0	0	0	0	0	0	0	0	0	0	0
ENSG00000300547.1	0	0	0	0	0	0	0	0	0	0	0	0	0	0	0	0	0	0	0	0	0	0	0
ENSG00000300593.1	0	0	0	0	0	0	0	0	0	0	0	0	0	0	0	0	0	0	0	0	0	0	0
ENSG00000225011.4	0	0	0	0	0	0	0	0	0	0	0	0	0	0	0	0	0	0	0	0	0	0	0
ENSG00000300570.1	0	0	0	0	0	0	0	0	0	0	0	0	0	0	0	0	0	0	0	0	0	0	0
ENSG00000228176.2	0	0	0	0	0	0	0	0	0	0	0	0	0	0	0	0	0	0	0	0	0	0	0
ENSG00000310425.1	0	0	0	0	0	0	0	0	0	0	0	0	0	0	0	0	0	0	0	0	0	0	0
ENSG00000284676.1	0	0	0	0	0	0	0	0	0	0	0	0	0	0	0	0	0	0	0	0	0	0	0
ENSG00000299394.1	0	0	0	0	0	0	0	0	0	0	0	0	0	0	0	0	0	0	0	0	0	0	0
ENSG00000270927.1	0	0	0	0	0	0	0	0	0	0	0	0	0	0	0	0	0	0	0	0	0	0	0
ENSG00000300797.1	0	0	0	0	0	0	0	0	0	0	0	0	0	0	0	0	0	0	0	0	0	0	0
ENSG00000233399.2	0	0	0	0	0	0	0	0	0	0	0	0	0	0	0	0	0	0	0	0	2	0	0
ENSG00000304118.1	0	0	0	0	0	0	0	0	0	0	0	0	0	0	0	0	0	0	0	0	0	0	0
ENSG00000302306.1	0	0	0	0	0	0	0	0	0	0	0	0	0	0	0	0	0	0	0	0	0	0	0
ENSG00000302331.1	0	0	0	0	0	0	0	0	0	0	0	0	0	0	0	0	0	0	0	0	0	0	0
ENSG00000302319.1	0	0	0	0	0	0	0	0	0	0	0	0	0	0	0	0	0	0	0	0	0	0	0
ENSG00000233372.1	0	0	0	0	0	0	0	0	0	0	0	0	0	0	0	0	0	0	0	0	0	0	0
ENSG00000231251.1	0	0	0	0	0	0	0	0	0	0	0	0	0	0	0	0	0	0	0	0	0	0	0
ENSG00000306242.1	88	32	31	53	45	54	50	89	100	34	54	75	107	43	47	23	28	20	22	83	35	90	51
ENSG00000306012.1	0	0	0	0	0	0	0	0	0	0	2	0	0	0	0	0	0	0	0	0	0	0	0
ENSG00000236335.2	0	0	0	0	0	0	0	0	0	0	0	0	0	0	0	0	0	0	0	0	0	0	0
ENSG00000308745.1	0	0	0	0	0	0	0	0	0	0	0	0	0	0	0	0	0	0	0	0	0	0	0
ENSG00000231949.1	0	0	0	0	0	0	0	0	0	0	0	0	0	0	0	0	0	0	0	0	0	0	0
ENSG00000289710.1	0	0	0	0	0	0	0	0	0	0	0	0	0	0	0	0	0	0	0	0	0	0	0
ENSG00000301774.1	0	0	0	0	0	0	0	0	0	0	0	0	0	0	0	0	0	0	0	0	0	0	0
ENSG00000162510.6	1	2	8	9	4	14	9	5	10	5	7	3	4	2	6	4	8	11	9	8	7	7	8
ENSG00000186056.12	4	0	0	4	3	2	2	0	2	9	2	2	0	8	0	0	4	0	0	0	0	5	0
ENSG00000287510.1	0	0	0	0	0	0	0	0	0	0	0	0	0	0	0	0	0	0	0	0	0	0	0
ENSG00000162511.8	5	0	0	4	3	0	3	2	1	10	0	2	0	2	0	3	2	1	3	0	3	0	2
ENSG00000264773.1	0	0	0	0	0	0	0	0	0	0	0	0	0	0	0	0	0	0	0	0	0	0	0
ENSG00000309098.1	0	0	0	0	0	0	0	0	0	0	0	0	0	0	0	0	0	0	0	0	0	0	0
ENSG00000306105.1	0	0	0	0	0	0	0	0	0	0	0	0	0	0	0	0	0	0	0	0	0	0	0
ENSG00000229607.2	0	0	0	0	0	0	0	0	0	0	0	0	0	0	0	0	0	0	0	0	0	0	0
ENSG00000223382.7	7	1	1	0	7	0	6	0	5	2	0	6	0	2	0	0	3	6	1	3	0	3	0
ENSG00000298070.1	0	0	0	0	0	0	0	0	0	0	0	0	0	0	0	0	0	0	0	0	0	0	0
ENSG00000222784.1	0	0	0	0	0	0	0	0	0	0	0	0	0	0	0	0	0	0	0	0	0	0	0
ENSG00000235143.1	0	0	0	0	0	0	0	0	0	0	0	0	0	0	0	0	0	0	0	0	0	0	0
ENSG00000162512.16	270	218	268	261	281	331	402	246	336	215	308	292	268	315	297	420	349	362	329	284	257	291	266
ENSG00000266210.2	0	0	0	0	0	0	0	0	0	0	0	0	0	0	0	0	0	0	0	0	0	0	0
ENSG00000307336.1	0	0	0	0	0	0	0	0	0	0	0	0	0	0	0	0	0	0	0	0	0	0	0
ENSG00000134644.16	454	516	467	547	573	464	611	644	613	377	560	498	478	584	599	552	665	611	588	497	515	478	549
ENSG00000237329.2	0	0	0	0	0	0	0	0	0	0	0	0	0	0	0	0	0	0	0	0	0	0	0
ENSG00000232768.1	0	0	0	0	0	0	0	0	0	0	0	0	0	0	0	0	0	0	0	0	0	0	0
ENSG00000215900.4	0	0	0	0	0	0	0	0	0	0	0	0	0	0	0	0	0	0	0	0	0	0	0
ENSG00000225142.2	0	0	0	0	0	0	0	0	0	0	0	0	0	0	0	0	0	0	0	0	0	0	0
ENSG00000302667.1	0	0	0	0	0	0	0	0	0	0	0	0	0	0	0	0	0	0	0	0	0	0	0
ENSG00000308292.1	42	42	32	29	28	15	17	18	35	30	15	25	26	27	39	31	17	18	18	27	23	21	12
ENSG00000084628.10	399	428	314	361	449	526	503	392	505	454	560	370	349	470	466	368	291	307	282	450	392	440	391
ENSG00000060688.13	34	63	28	50	33	25	86	36	39	42	44	53	20	32	42	35	33	26	32	15	37	41	30
ENSG00000229447.2	11	3	4	5	4	12	3	18	7	1	14	11	21	40	6	13	2	17	19	12	3	21	11
ENSG00000121766.16	455	273	347	266	322	288	280	394	467	168	292	292	314	362	366	266	245	244	299	248	322	379	339
ENSG00000229044.2	0	0	0	0	0	0	0	0	0	2	2	0	0	3	0	0	0	0	0	1	0	0	0
ENSG00000121769.8	110	119	118	108	131	118	134	131	126	66	169	136	120	176	163	149	115	134	118	98	190	97	110
ENSG00000168528.12	16	39	42	24	43	44	53	74	50	62	52	21	44	33	55	50	18	44	34	30	52	49	32
ENSG00000305880.1	0	0	0	0	0	0	0	0	0	0	0	0	0	0	0	0	0	0	0	0	0	0	0
ENSG00000305901.1	0	0	0	0	0	0	0	0	0	0	0	0	0	0	0	0	0	0	0	0	0	0	0
ENSG00000215899.3	0	0	0	0	0	0	0	0	0	0	0	0	0	0	0	0	0	0	0	0	0	0	0
ENSG00000206981.1	0	0	0	0	0	0	0	0	0	0	0	0	2	0	0	0	1	0	0	0	0	0	0
ENSG00000293391.1	0	0	0	0	0	0	0	0	0	0	0	0	0	0	0	0	0	0	0	0	0	0	0
ENSG00000260386.7	0	0	0	0	0	0	0	0	0	0	0	0	0	0	0	0	0	0	0	0	0	0	0
ENSG00000265961.1	0	0	0	0	0	0	0	0	0	0	0	0	0	0	0	0	0	0	0	0	0	0	0
ENSG00000284543.2	0	0	0	0	0	0	0	0	0	0	0	0	0	0	0	0	0	0	0	0	0	0	0
ENSG00000229167.3	0	0	1	0	0	0	0	0	0	0	0	0	0	0	0	0	0	0	0	0	0	0	0
ENSG00000142910.16	0	3	0	0	0	0	0	0	0	0	0	1	0	0	0	0	0	0	0	0	0	0	0
ENSG00000305292.1	0	0	0	0	2	0	0	0	0	0	0	0	0	0	0	0	0	0	0	0	0	0	0
ENSG00000121764.12	1	0	0	1	0	0	1	1	1	0	0	0	0	2	5	3	1	1	1	2	0	0	1
ENSG00000162517.13	243	140	188	195	232	247	254	250	212	218	271	250	235	159	177	163	125	131	156	231	217	268	215
ENSG00000235790.8	2	1	3	1	1	1	3	2	2	4	4	5	0	4	1	2	0	5	5	4	1	0	3
ENSG00000084636.18	1	0	1	0	0	0	0	0	0	0	1	0	0	0	0	0	0	0	0	2	0	0	0
ENSG00000306756.1	0	0	0	0	0	0	0	0	0	0	0	0	0	0	0	0	0	0	0	0	0	0	0
ENSG00000295060.1	0	0	0	0	0	0	0	0	0	0	0	0	0	0	0	0	0	0	0	0	0	0	0
ENSG00000121753.13	118	128	109	147	186	199	157	163	188	139	200	162	124	198	224	137	129	125	95	140	205	151	140
ENSG00000266580.1	0	0	0	0	0	0	0	0	0	0	0	0	0	0	0	0	0	0	0	0	0	0	0
ENSG00000306226.1	0	0	0	0	0	0	0	0	0	0	0	0	0	0	0	0	0	0	0	0	0	0	0
ENSG00000301119.1	0	0	0	0	0	0	0	0	0	0	0	0	0	0	0	0	0	0	0	0	0	0	0
ENSG00000254545.1	0	0	0	0	0	0	0	0	0	0	0	0	0	0	0	0	0	0	0	0	0	0	0
ENSG00000134668.13	0	3	0	0	0	1	0	0	0	0	2	2	0	1	0	0	0	0	0	0	0	4	0
ENSG00000203620.3	1	0	0	0	0	0	0	2	0	0	0	0	0	0	0	0	0	0	0	0	0	0	0
ENSG00000269967.1	0	0	0	0	0	0	0	0	0	0	0	0	0	0	0	0	1	0	0	0	0	0	0
ENSG00000184007.22	702	735	708	836	873	780	984	996	758	490	825	747	681	801	760	634	498	567	576	662	878	714	687
ENSG00000288678.2	0	0	0	0	0	0	0	0	0	0	0	0	0	0	0	0	0	0	0	0	0	0	0
ENSG00000228634.1	0	1	2	9	0	4	5	0	0	0	0	8	2	1	1	0	0	2	5	2	0	9	4
ENSG00000300504.1	0	0	0	0	0	0	0	0	0	0	0	0	0	0	0	0	0	0	0	0	0	0	0
ENSG00000284702.1	0	0	0	0	0	0	0	0	0	0	0	0	0	0	0	0	0	0	0	0	0	0	0
ENSG00000121774.18	1110	1211	983	1151	1062	1224	1498	1149	1405	1111	1408	1121	826	1362	1408	1179	1162	1091	1091	868	1163	1034	1264
ENSG00000203325.3	0	0	10	3	0	2	5	4	14	7	3	4	8	12	5	2	0	8	10	10	5	5	5
ENSG00000121775.18	83	70	70	81	82	106	87	85	101	47	101	60	90	83	87	100	82	96	95	50	100	40	71
ENSG00000266203.1	0	0	0	0	0	0	0	0	0	0	0	0	0	0	0	0	0	0	0	0	0	0	0
ENSG00000276493.1	0	0	0	0	0	0	0	0	0	2	0	0	0	0	0	0	0	0	0	0	0	0	0
ENSG00000025800.14	537	513	433	536	433	364	465	457	436	301	456	498	427	583	422	296	404	333	376	389	527	495	523
ENSG00000250135.1	0	0	0	0	0	0	0	0	0	0	0	0	0	0	0	0	0	0	0	0	0	0	0
ENSG00000297522.1	0	0	0	0	0	0	0	0	0	0	0	0	0	0	0	0	0	0	0	0	0	0	0
ENSG00000084652.16	302	375	380	492	223	261	275	255	517	402	428	389	354	306	353	182	122	141	111	265	446	312	263
ENSG00000160050.16	26	25	23	22	15	8	29	24	30	63	26	39	18	20	23	16	25	13	9	24	23	21	10
ENSG00000224066.1	0	0	0	0	0	0	0	0	0	0	0	0	0	0	0	0	0	0	0	0	0	0	0
ENSG00000160051.12	12	8	3	3	6	1	1	3	10	3	8	6	5	9	7	9	8	12	4	4	5	9	12
ENSG00000222046.3	0	0	0	0	0	0	0	0	0	0	0	0	0	0	0	0	0	0	0	0	0	0	0
ENSG00000160055.20	26	10	24	21	22	23	20	33	39	16	17	28	32	13	47	39	13	20	30	31	39	44	19
ENSG00000084623.12	443	240	204	237	312	154	148	297	352	93	181	366	296	249	191	214	245	141	218	262	166	333	348
ENSG00000291132.2	0	0	1	2	5	1	1	0	1	3	0	3	0	0	0	1	0	3	0	1	0	0	3
ENSG00000220785.10	0	0	0	0	0	0	0	0	0	0	0	0	0	0	0	0	0	0	0	0	0	0	0
ENSG00000290045.2	6	0	0	0	0	0	0	0	0	0	0	0	0	0	0	0	0	0	0	0	0	0	0
ENSG00000183615.6	1	0	0	3	0	2	0	0	0	0	0	0	1	1	0	0	0	0	0	0	0	1	0
ENSG00000182866.18	0	0	0	0	0	0	0	0	0	2	0	0	0	0	0	0	0	0	0	0	0	0	0
ENSG00000277617.1	0	0	0	0	0	0	0	0	0	0	0	0	0	0	0	0	0	0	0	0	0	0	0
ENSG00000252450.1	0	0	0	0	0	0	0	0	0	0	0	0	0	0	0	0	0	0	0	0	0	0	0
ENSG00000116478.13	88	98	117	156	89	50	82	95	141	89	112	107	50	53	75	8	24	20	38	75	129	48	68
ENSG00000175130.7	1206	1060	997	1077	1483	1618	1532	1139	1531	1358	1579	1181	1383	1304	1515	1359	1341	1121	1390	1068	1350	1178	1300
ENSG00000305107.1	0	0	0	0	0	0	0	0	0	0	0	0	0	0	0	0	0	0	0	0	0	0	0
ENSG00000305127.1	0	0	0	0	0	0	0	0	0	0	0	0	0	0	0	0	0	0	0	0	0	0	0
ENSG00000233775.2	0	0	0	0	0	0	0	0	0	0	0	0	0	0	0	0	0	0	0	0	0	0	0
ENSG00000162526.7	0	0	0	0	0	0	0	0	0	0	0	0	0	0	0	0	0	0	0	0	0	0	0
ENSG00000225828.2	3	18	14	25	14	11	17	19	6	8	25	19	11	21	24	23	15	18	17	24	24	5	15
ENSG00000160058.19	212	145	152	179	167	139	171	171	155	161	205	148	143	180	131	188	168	184	168	129	193	144	173
ENSG00000224333.1	0	0	0	0	0	0	0	0	0	0	0	0	0	0	0	0	0	0	0	0	0	0	0
ENSG00000270850.1	0	0	0	0	0	0	0	0	0	0	0	0	0	0	0	0	0	0	0	0	0	0	0
ENSG00000229259.1	0	0	0	0	0	0	0	0	0	0	0	0	0	0	0	0	0	0	0	0	0	0	0
ENSG00000304771.1	0	0	0	0	0	0	0	2	0	0	3	0	0	0	0	3	0	0	0	0	0	0	0
ENSG00000263529.2	0	0	0	0	0	0	0	0	0	0	0	0	0	0	0	0	0	0	0	0	0	0	0
ENSG00000254553.1	0	0	0	0	0	0	0	0	0	0	0	0	0	0	0	0	0	0	0	0	0	0	0
ENSG00000273274.2	55	43	50	33	36	39	65	52	38	27	55	49	49	36	48	43	45	50	51	27	52	57	42
ENSG00000160062.15	159	67	76	69	71	63	75	95	110	27	59	106	76	110	111	98	116	97	101	65	76	132	113
ENSG00000176261.16	161	147	104	124	173	160	117	157	232	88	135	169	154	138	145	84	141	135	110	146	124	146	119
ENSG00000294305.1	2	0	3	2	1	3	4	0	1	0	0	0	2	11	1	5	4	1	4	3	0	0	5
ENSG00000200591.1	0	0	0	0	0	0	0	0	0	0	0	0	0	0	0	0	0	0	0	0	0	0	0
ENSG00000162521.19	206	139	158	210	170	159	168	211	152	98	171	172	180	274	240	194	242	192	236	222	197	228	235
ENSG00000162520.15	0	0	0	0	0	0	0	0	0	0	0	0	0	0	0	0	0	0	0	0	0	0	0
ENSG00000224409.2	0	1	3	0	0	0	0	1	0	0	0	0	0	0	1	0	0	0	1	0	4	0	3
ENSG00000162522.11	134	99	109	142	93	84	113	121	178	99	132	87	87	126	153	71	100	121	114	65	160	79	111
ENSG00000304155.1	0	0	0	0	0	0	0	0	0	0	0	0	0	0	0	0	0	0	0	0	0	0	0
ENSG00000134684.13	361	300	254	400	422	291	311	319	464	256	381	375	331	434	371	183	212	196	207	255	384	368	366
ENSG00000116497.18	115	135	136	127	156	167	141	140	215	160	167	122	132	145	152	148	152	167	149	154	145	154	139
ENSG00000160097.21	115	109	64	90	95	125	120	104	125	100	104	74	73	139	103	114	95	88	75	107	134	114	102
ENSG00000121905.10	1	4	1	4	4	1	0	1	2	2	0	0	3	3	6	5	8	6	4	6	4	0	1
ENSG00000121900.19	2	2	15	12	9	5	8	22	11	4	15	22	6	6	4	3	3	3	0	7	18	18	12
ENSG00000287691.2	0	0	0	0	0	0	0	0	0	0	0	0	0	0	0	0	0	0	0	0	0	1	0
ENSG00000116514.17	51	52	28	28	48	42	43	23	63	37	40	30	20	48	28	46	27	9	22	19	24	10	28
ENSG00000278966.2	0	0	1	0	1	4	0	0	0	0	0	0	0	0	0	0	0	0	0	0	1	0	0
ENSG00000300688.1	1	0	0	0	0	0	1	0	0	0	0	0	0	0	0	0	0	0	0	0	0	0	0
ENSG00000217644.5	0	0	0	0	0	0	0	0	0	0	0	0	0	0	0	0	0	0	0	0	0	0	0
ENSG00000239670.1	0	0	0	0	0	0	0	0	0	0	0	0	0	0	0	0	0	0	0	0	0	0	0
ENSG00000236065.3	0	0	0	0	0	0	0	0	0	0	0	0	0	0	0	0	0	0	0	0	0	0	0
ENSG00000004455.18	183	152	140	171	229	172	203	203	202	127	178	180	185	133	140	112	119	79	124	133	133	168	192
ENSG00000276645.1	0	0	0	0	0	0	0	0	0	0	0	0	0	0	3	0	0	0	0	0	0	0	0
ENSG00000142920.18	30	27	28	33	36	49	41	35	40	32	39	34	41	38	42	60	39	53	47	25	38	23	44
ENSG00000305756.1	0	0	0	0	0	0	0	0	0	0	0	0	1	5	0	0	0	0	0	0	0	0	0
ENSG00000278997.1	1	5	0	5	6	5	0	0	0	7	1	4	0	2	1	1	0	3	2	0	0	5	4
ENSG00000116525.14	53	55	47	78	45	26	50	81	66	65	44	72	69	45	67	67	57	61	35	76	75	59	64
ENSG00000279179.1	1	4	0	9	1	1	1	1	0	0	7	2	0	5	5	5	1	8	1	6	1	7	10
ENSG00000284721.1	0	0	0	0	0	0	0	0	0	0	0	1	0	0	0	0	0	0	0	0	0	0	0
ENSG00000303059.1	0	0	0	0	0	0	0	0	0	0	0	0	0	0	0	0	0	0	0	0	0	0	0
ENSG00000305863.1	0	0	0	0	0	0	0	0	0	0	0	0	0	0	0	0	0	0	0	0	0	0	0
ENSG00000160094.15	239	242	193	220	226	233	230	272	201	241	238	231	237	273	266	222	188	222	215	229	226	270	218
ENSG00000270115.1	0	0	0	0	2	0	0	0	0	0	0	0	0	0	0	0	0	0	0	0	0	0	0
ENSG00000184389.9	0	0	0	0	0	0	0	0	0	0	0	0	0	0	0	0	0	0	0	0	0	0	0
ENSG00000225313.6	0	1	0	3	0	0	0	0	3	0	0	1	0	0	0	0	5	1	1	0	0	0	1
ENSG00000134686.21	179	184	188	221	190	162	200	200	263	263	258	229	224	256	208	180	223	163	186	182	203	192	207
ENSG00000284154.1	0	0	0	0	0	0	0	0	0	0	0	0	0	0	0	0	0	0	0	0	0	0	0
ENSG00000222112.1	0	0	0	0	0	6	0	0	0	0	0	1	0	0	0	0	0	0	0	0	0	0	0
ENSG00000233246.2	0	1	2	0	0	0	1	0	0	0	0	1	0	0	2	0	0	0	0	0	0	0	0
ENSG00000301698.1	0	0	0	0	0	0	0	0	0	0	0	0	0	0	0	0	0	0	0	0	0	0	0
ENSG00000304221.1	0	0	0	0	0	0	0	0	0	0	0	0	0	0	0	0	0	0	0	0	0	0	0
ENSG00000234512.1	0	0	0	0	0	0	0	0	0	0	0	0	0	0	0	0	0	0	0	0	0	0	0
ENSG00000121903.15	1	3	11	12	16	5	6	4	16	7	20	15	1	15	4	15	13	10	11	10	19	12	7
ENSG00000235907.2	0	0	1	0	0	0	0	0	0	0	0	0	0	0	4	0	0	0	0	0	0	8	0
ENSG00000121904.19	165	80	106	131	127	103	126	198	149	78	104	140	156	124	112	121	113	114	128	144	130	190	155
ENSG00000297811.1	0	0	0	0	0	0	0	0	0	0	0	0	0	0	0	0	0	0	0	0	0	0	0
ENSG00000227000.2	0	0	0	0	0	0	0	0	0	0	0	0	0	0	0	0	0	0	0	0	0	0	0
ENSG00000176256.11	0	0	0	0	0	0	0	0	0	0	0	0	0	0	0	0	0	0	0	0	0	0	0
ENSG00000231163.7	0	0	0	0	0	0	0	0	0	0	0	0	0	0	0	0	0	0	0	0	0	0	0
ENSG00000308396.1	0	0	0	0	0	0	0	0	0	0	0	0	0	0	0	0	0	0	0	0	0	0	0
ENSG00000295180.1	1	3	0	0	0	0	1	0	0	0	0	1	1	0	0	0	0	0	1	0	0	0	3
ENSG00000201148.1	0	0	0	0	0	0	0	0	0	0	0	0	0	0	0	0	0	0	0	0	0	0	0
ENSG00000142698.15	0	1	0	0	3	0	0	0	3	0	0	0	2	0	2	0	0	0	0	6	2	1	4
ENSG00000302624.1	0	0	0	0	0	0	0	0	2	0	0	0	0	0	0	0	0	0	0	0	0	0	0
ENSG00000270241.1	0	0	0	0	0	0	0	0	0	0	0	0	0	0	0	0	0	0	0	0	0	0	0
ENSG00000297436.1	0	0	0	0	0	0	0	0	0	0	0	0	0	0	0	0	0	0	0	0	0	0	0
ENSG00000309519.1	0	0	0	0	0	0	0	0	0	0	0	0	0	0	0	0	0	0	0	0	0	0	0
ENSG00000307130.1	0	0	0	0	0	0	0	0	0	0	0	0	0	0	0	0	0	0	0	0	0	0	0
ENSG00000287703.1	0	0	0	0	0	0	0	0	0	0	0	0	0	0	0	0	0	0	0	0	0	0	0
ENSG00000207941.1	0	0	0	0	0	0	0	0	0	0	0	0	0	0	0	0	0	0	0	0	0	0	0
ENSG00000163866.9	213	140	145	206	155	137	157	180	275	146	183	179	167	159	209	154	117	90	103	126	192	194	171
ENSG00000189280.3	0	0	0	0	0	0	0	0	0	0	0	0	0	0	0	0	0	0	0	0	0	0	0
ENSG00000189433.7	0	0	0	0	0	0	0	0	0	0	0	0	0	0	0	0	0	0	0	0	0	0	0
ENSG00000255811.1	0	0	0	0	0	0	0	0	0	0	0	0	0	0	0	0	0	0	0	0	0	0	0
ENSG00000188910.8	0	0	0	0	0	0	0	0	0	0	0	0	0	0	0	0	0	0	0	0	0	0	0
ENSG00000187513.9	0	0	0	0	0	0	0	0	0	0	0	0	0	0	0	0	0	0	0	0	0	0	0
ENSG00000230163.1	0	0	0	0	0	0	0	0	0	0	0	0	0	0	0	0	0	0	0	0	0	0	0
ENSG00000116544.12	78	63	73	77	94	113	75	77	148	92	80	88	57	77	115	111	86	87	96	85	73	68	98
ENSG00000284773.1	0	0	1	0	0	0	0	2	0	0	0	0	1	1	0	0	2	0	0	0	0	0	3
ENSG00000293382.1	0	0	0	0	0	0	0	0	0	0	0	0	0	0	0	0	0	0	0	0	0	0	0
ENSG00000241014.3	0	0	0	0	0	0	0	0	0	0	0	0	0	0	0	0	0	0	0	0	0	0	0
ENSG00000243749.2	0	0	0	0	0	0	0	0	0	0	0	0	0	0	0	0	0	0	0	0	0	0	0
ENSG00000271741.1	0	0	0	0	0	0	0	0	0	0	0	0	0	0	0	0	0	0	0	0	0	0	0
ENSG00000163867.17	31	31	34	57	24	47	38	24	25	11	29	44	35	73	38	25	30	38	33	44	67	32	50
ENSG00000197056.12	35	30	23	34	17	22	33	63	21	26	39	46	30	27	32	38	34	40	44	54	36	34	34
ENSG00000233940.1	0	0	0	0	0	0	0	0	0	0	0	0	0	0	0	0	0	0	0	0	0	0	0
ENSG00000228348.1	0	0	0	0	0	0	0	0	0	0	0	0	0	0	0	0	0	0	0	0	0	0	0
ENSG00000284640.2	0	0	8	0	0	0	0	4	5	0	1	0	0	2	1	0	0	0	5	0	0	0	0
ENSG00000116560.12	1327	1101	1059	1285	1573	1459	1505	1584	1430	1185	1570	1365	1164	1494	1360	1095	940	1214	886	1194	1489	1370	1249
ENSG00000201868.1	0	0	0	0	0	0	0	0	0	0	0	2	0	1	0	0	1	0	1	0	1	0	0
ENSG00000306436.1	0	0	2	0	2	0	1	4	0	0	0	0	0	1	2	0	0	0	0	0	3	1	0
ENSG00000146463.12	187	200	210	272	259	192	230	270	293	227	222	187	205	230	235	267	179	268	195	266	243	211	226
ENSG00000240374.3	0	0	0	0	0	0	0	0	0	0	0	0	0	0	0	0	0	0	0	0	0	0	0
ENSG00000201542.1	0	0	0	0	0	0	0	0	0	3	2	0	0	0	1	0	3	0	0	0	1	2	0
ENSG00000229994.1	5	0	0	0	2	2	0	1	1	0	0	4	2	2	5	1	1	3	1	0	1	2	2
ENSG00000227409.1	0	0	0	1	0	1	0	2	1	0	0	0	0	0	0	0	0	0	0	0	0	0	0
ENSG00000142687.19	338	223	205	265	213	158	214	267	273	150	214	252	259	237	205	174	305	198	152	185	212	325	274
ENSG00000278702.1	0	0	0	0	0	0	0	0	0	0	0	0	0	0	0	0	0	0	0	0	0	0	0
ENSG00000236274.1	8	0	4	2	0	1	5	0	0	3	0	5	1	10	2	6	0	3	2	2	0	2	4
ENSG00000020129.16	826	393	377	457	511	425	333	701	752	249	400	594	555	379	286	521	712	419	464	561	427	1093	739
ENSG00000239636.4	0	0	2	1	6	5	2	3	1	2	0	0	0	6	2	0	2	1	0	0	5	0	0
ENSG00000116819.9	3	0	0	9	0	0	4	3	2	0	1	0	5	10	0	10	0	4	7	8	9	1	6
ENSG00000126067.12	604	419	452	539	893	656	788	771	763	508	605	623	616	587	646	498	470	439	477	606	581	720	632
ENSG00000306977.1	0	0	0	0	0	0	0	0	0	0	0	0	0	0	0	0	0	0	0	0	0	0	0
ENSG00000142686.8	195	255	176	173	188	164	172	157	143	128	174	141	159	248	170	171	176	126	184	127	189	137	126
ENSG00000092853.14	36	30	35	49	68	25	39	62	40	4	30	22	17	19	27	1	8	11	6	11	14	19	8
ENSG00000232335.1	0	0	0	0	0	0	0	0	0	0	0	0	0	0	0	0	0	0	0	0	0	0	0
ENSG00000302368.1	0	0	0	0	0	0	0	0	0	0	0	0	0	0	0	0	0	0	0	0	0	0	0
ENSG00000134698.11	109	134	100	119	138	118	144	146	132	77	213	141	134	128	154	108	134	109	99	115	117	144	89
ENSG00000092847.14	119	147	115	138	193	107	180	165	156	135	162	114	115	132	150	70	72	96	114	125	172	131	155
ENSG00000271164.1	0	0	0	0	0	0	0	0	0	0	0	0	0	0	0	0	0	0	0	0	0	0	0
ENSG00000286899.1	0	0	0	0	0	0	0	0	0	0	0	0	0	0	0	0	0	0	0	0	0	0	0
ENSG00000271914.1	0	0	0	0	0	0	0	0	0	0	0	0	0	0	0	0	0	0	0	0	0	0	0
ENSG00000126070.20	108	69	86	96	76	98	125	136	102	65	96	94	124	94	90	73	60	102	94	111	132	121	109
ENSG00000271554.1	0	0	0	0	0	0	0	0	0	0	0	0	0	0	0	0	0	0	0	0	0	0	0
ENSG00000293245.2	0	0	7	0	0	2	0	0	0	0	0	0	0	0	0	0	0	0	0	0	0	0	0
ENSG00000232862.6	0	0	0	0	0	0	0	0	0	0	0	0	0	0	0	0	0	0	0	0	0	0	0
ENSG00000092850.12	0	0	0	0	0	0	2	0	0	0	0	0	0	0	0	0	0	0	0	0	3	0	0
ENSG00000116863.11	208	234	164	208	185	168	160	146	249	176	220	211	132	156	182	153	95	142	97	146	209	165	161
ENSG00000171812.13	0	0	0	5	1	0	0	0	0	0	0	2	0	0	0	0	0	0	0	3	0	0	0
ENSG00000054116.12	774	806	763	752	791	889	651	869	1088	1040	912	798	657	1066	1186	670	654	755	672	757	823	744	689
ENSG00000116871.16	652	900	805	844	883	711	651	799	821	731	863	691	584	1040	833	941	779	803	734	630	810	740	729
ENSG00000264592.2	0	0	0	0	0	0	0	0	0	0	0	0	0	0	0	0	0	0	0	0	0	0	0
ENSG00000301551.1	0	0	0	0	0	0	0	0	0	0	0	0	0	0	1	0	0	0	0	0	0	0	0
ENSG00000054118.15	386	339	268	319	308	218	400	361	327	238	350	337	248	397	398	298	272	310	227	276	302	279	297
ENSG00000231849.1	0	0	0	0	0	0	0	0	0	0	0	0	0	0	0	0	0	0	0	0	0	0	0
ENSG00000214193.11	17	14	12	11	22	7	14	7	23	13	4	20	18	10	12	8	5	5	18	3	11	13	16
ENSG00000142694.7	0	0	0	0	0	0	0	0	0	0	0	0	0	0	0	0	0	0	0	0	0	0	0
ENSG00000286379.1	5	1	6	6	13	0	15	7	14	3	4	15	7	0	4	5	8	22	14	10	7	15	7
ENSG00000196182.11	212	212	189	243	254	229	229	285	283	112	243	181	161	231	248	141	125	134	156	177	288	172	151
ENSG00000300693.1	3	2	2	0	0	1	3	1	0	1	2	2	0	1	2	7	0	0	1	0	7	3	4
ENSG00000300712.1	0	0	0	0	0	0	0	0	0	0	0	0	0	0	0	0	0	0	0	0	0	0	0
ENSG00000181817.6	233	205	196	213	277	205	233	181	244	206	204	245	188	251	237	185	145	171	119	205	201	191	164
ENSG00000297367.1	1	7	2	10	22	5	3	9	16	11	7	4	7	12	3	3	8	4	6	8	3	11	9
ENSG00000222821.1	0	0	0	0	0	0	0	0	0	0	0	0	0	0	0	0	0	0	0	0	0	0	0
ENSG00000116885.18	47	32	22	38	47	40	33	67	62	18	56	28	57	57	54	47	24	39	36	41	54	50	52
ENSG00000201448.1	1	0	0	0	0	0	0	0	0	0	0	0	0	0	0	0	2	0	0	0	0	1	0
ENSG00000116898.12	189	122	134	144	285	151	128	207	251	97	122	204	153	189	138	100	135	110	77	164	166	220	177
ENSG00000119535.20	0	0	3	0	0	0	0	0	0	0	0	0	0	0	0	0	0	0	0	0	0	0	0
ENSG00000297386.1	0	0	0	0	0	0	0	0	0	0	0	0	0	0	0	0	0	0	0	0	0	0	0
ENSG00000294271.1	0	0	0	0	0	0	0	0	0	0	0	0	0	0	0	0	0	0	0	0	0	0	0
ENSG00000230214.1	0	0	0	0	0	0	0	0	0	0	0	0	0	0	0	0	0	0	0	4	0	0	0
ENSG00000304879.1	0	0	0	0	0	0	0	0	0	0	0	0	0	0	0	0	0	0	0	0	0	0	0
ENSG00000295088.1	0	0	0	0	0	0	0	1	2	0	2	0	0	0	0	0	0	0	0	0	2	0	0
ENSG00000284705.2	12	8	6	2	0	5	5	9	9	0	5	9	1	7	6	0	0	0	0	4	17	3	1
ENSG00000234481.3	0	0	0	0	3	0	0	0	0	0	0	0	0	0	0	0	0	0	0	0	0	0	0
ENSG00000284720.2	0	0	0	0	0	0	0	0	0	0	0	0	0	0	0	0	0	0	0	0	0	0	0
ENSG00000163873.10	203	219	179	234	235	249	232	231	319	209	311	260	307	244	243	82	92	104	101	232	260	234	302
ENSG00000223944.4	0	0	0	0	0	0	0	0	0	2	0	0	0	0	0	0	0	0	0	0	0	0	0
ENSG00000284650.2	0	0	0	0	0	0	2	1	1	0	0	0	0	0	0	0	0	0	0	0	0	0	0
ENSG00000264698.1	0	0	0	0	0	0	0	0	0	0	0	0	0	0	0	0	0	0	0	0	0	0	0
ENSG00000207328.1	0	0	0	0	0	0	0	0	0	0	0	0	0	0	0	0	0	0	0	0	0	0	0
ENSG00000252368.1	0	0	0	0	0	0	0	0	0	0	0	0	0	0	0	0	0	0	0	0	0	0	0
ENSG00000230451.2	0	0	0	0	0	0	0	0	0	0	0	0	0	0	0	0	0	0	0	0	0	0	0
ENSG00000233621.4	7	6	4	4	8	3	6	10	4	0	16	3	9	3	8	0	0	0	11	1	4	2	3
ENSG00000163874.11	11	8	6	13	8	1	5	2	4	7	12	17	4	1	2	0	0	0	0	1	8	3	1
ENSG00000283724.1	0	0	0	0	0	0	0	0	0	0	0	0	0	0	0	0	0	0	0	0	0	0	0
ENSG00000163875.16	783	716	679	721	807	894	974	977	1005	814	1004	824	703	823	897	843	870	886	754	777	832	851	855
ENSG00000263675.1	0	0	0	0	0	0	0	0	0	0	0	0	0	0	0	0	0	0	0	0	0	0	0
ENSG00000307694.1	0	0	0	0	0	0	0	0	0	0	0	0	0	0	0	0	0	0	0	0	0	0	0
ENSG00000163877.11	36	35	40	18	87	37	52	47	41	28	30	32	33	35	39	19	26	32	26	20	41	35	47
ENSG00000232273.1	0	0	0	0	0	0	0	0	0	0	0	0	0	0	0	0	0	0	0	0	0	0	0
ENSG00000237749.4	1	0	0	0	0	0	0	0	3	0	0	0	0	0	0	0	0	0	0	0	0	1	0
ENSG00000163879.11	28	27	10	24	26	26	11	17	27	18	19	20	10	19	10	14	37	31	20	14	16	27	25
ENSG00000134697.13	298	183	223	287	271	188	190	279	294	88	176	186	199	197	177	92	95	71	71	163	258	257	180
ENSG00000284748.2	0	0	0	0	1	0	0	0	0	0	0	0	0	0	0	0	0	0	0	1	0	0	0
ENSG00000169218.14	0	0	0	0	0	0	0	0	0	1	0	1	0	0	0	0	0	0	0	0	0	0	0
ENSG00000116922.15	16	22	6	17	11	24	21	27	19	15	27	19	12	20	19	16	2	13	19	16	9	23	36
ENSG00000134690.11	11	2	4	22	49	33	46	28	14	7	15	16	19	3	7	7	3	3	3	9	25	11	14
ENSG00000183317.17	31	32	55	66	34	50	53	56	41	33	53	31	54	45	66	29	27	38	35	29	65	23	49
ENSG00000200421.1	16	6	11	11	19	1	28	13	8	0	14	19	17	21	19	16	7	5	13	12	15	5	9
ENSG00000300156.1	0	0	0	0	0	0	0	0	0	0	0	0	0	0	0	0	0	0	0	0	0	0	0
ENSG00000300137.1	0	0	0	0	0	0	0	0	0	0	0	0	0	0	0	0	0	0	0	0	0	0	0
ENSG00000214141.4	0	0	0	0	0	0	0	0	0	0	0	0	0	0	0	0	0	0	0	0	0	0	0
ENSG00000297428.1	0	0	0	0	0	0	0	0	0	0	0	0	0	0	0	0	0	1	0	0	0	0	3
ENSG00000227416.2	0	0	0	0	0	0	0	0	0	0	0	3	0	0	0	0	0	0	0	0	0	0	0
ENSG00000185090.15	212	216	261	263	223	260	203	258	309	307	285	266	169	306	271	228	171	207	224	195	282	196	226
ENSG00000233728.1	0	0	0	0	0	0	0	0	0	0	0	0	0	0	0	0	0	0	0	0	0	0	0
ENSG00000196449.4	205	258	193	327	290	190	247	257	309	269	246	264	154	154	185	67	112	106	88	193	295	220	207
ENSG00000197982.14	428	481	369	335	570	617	323	475	378	572	478	409	464	320	460	553	476	400	384	468	426	454	317
ENSG00000188786.10	121	212	206	214	119	90	108	103	179	112	237	175	104	137	126	63	61	92	94	132	248	125	146
ENSG00000235673.1	0	0	0	0	0	0	0	0	0	0	0	0	0	0	0	0	0	0	0	0	0	0	0
ENSG00000230955.1	0	0	0	0	0	0	0	0	0	0	0	0	0	0	0	0	0	0	0	0	0	0	0
ENSG00000204084.14	4	0	0	1	1	2	2	1	1	7	5	1	2	1	3	3	1	1	0	0	2	3	3
ENSG00000252448.1	0	0	0	0	0	0	0	0	0	0	0	0	0	0	0	0	0	0	0	0	0	0	0
ENSG00000222282.1	0	0	0	0	0	0	0	0	0	0	0	0	0	0	0	0	0	0	0	0	0	0	0
ENSG00000299926.1	0	0	0	0	0	0	0	0	0	0	0	0	0	0	0	0	0	0	0	0	0	0	0
ENSG00000303267.1	0	0	0	0	0	0	0	0	0	0	0	0	0	0	0	0	0	0	0	0	0	0	0
ENSG00000277168.1	0	0	0	0	0	0	0	0	0	0	0	0	0	0	0	0	0	0	0	0	0	0	0
ENSG00000183431.12	178	206	206	241	344	335	278	370	237	208	275	237	230	272	276	182	170	182	188	191	269	272	212
ENSG00000212541.1	0	0	3	0	0	0	0	0	0	0	0	1	0	0	0	0	0	0	0	0	2	0	0
ENSG00000183386.11	59	73	50	38	63	41	40	31	62	55	43	61	34	52	68	27	31	23	34	22	46	39	40
ENSG00000183520.12	212	249	208	202	288	170	280	302	269	245	229	195	186	219	236	170	196	196	177	182	226	218	178
ENSG00000224592.6	30	29	9	18	23	24	13	7	15	6	10	16	24	18	10	17	21	14	8	8	5	19	20
ENSG00000303194.1	0	0	0	0	0	0	0	0	0	0	0	0	0	0	0	0	0	0	0	0	0	0	0
ENSG00000185668.8	248	226	183	239	248	261	376	283	243	261	259	208	163	225	210	190	190	228	193	213	276	221	240
ENSG00000303176.1	0	0	0	0	0	3	0	0	0	0	2	0	0	0	0	0	0	0	0	0	0	2	0
ENSG00000223589.2	0	0	0	0	0	0	0	0	0	0	0	0	0	0	0	0	0	0	0	0	0	0	0
ENSG00000265596.1	0	0	0	0	0	0	0	0	0	0	0	0	0	0	0	0	0	0	0	0	0	0	0
ENSG00000284623.2	0	0	0	0	0	0	0	0	0	0	2	0	0	0	0	0	0	0	0	0	0	0	0
ENSG00000286552.2	0	0	0	0	0	0	0	0	0	0	0	0	0	0	0	0	0	0	0	0	0	0	0
ENSG00000287987.1	0	0	0	0	0	0	0	0	0	0	0	0	0	0	0	0	0	0	0	0	0	0	0
ENSG00000237290.2	0	0	0	0	0	0	0	0	0	0	0	0	0	0	0	0	0	0	0	0	0	0	0
ENSG00000293709.1	0	0	0	0	0	0	0	0	0	0	0	0	0	0	0	0	0	0	0	0	0	0	0
ENSG00000301425.1	0	2	0	0	0	0	0	0	1	0	0	0	0	0	0	0	1	0	0	1	0	0	0
ENSG00000301495.1	0	0	0	0	0	0	0	0	0	0	0	0	0	0	0	0	0	0	0	0	0	0	0
ENSG00000275350.1	0	0	0	0	0	0	1	0	0	0	0	0	0	0	0	0	0	0	0	0	0	0	0
ENSG00000200796.1	0	0	0	0	0	0	0	0	0	0	0	0	0	0	0	0	0	0	0	0	0	0	0
ENSG00000301471.1	0	0	0	0	0	0	0	0	0	0	0	0	0	0	0	0	0	0	0	0	0	0	0
ENSG00000301451.1	0	0	0	0	0	0	0	0	0	0	0	0	0	0	0	0	0	0	0	0	0	0	0
ENSG00000238063.4	0	0	1	0	0	0	0	0	0	0	0	0	0	0	0	0	0	0	0	0	0	0	0
ENSG00000306827.1	0	0	0	0	0	0	0	0	0	0	0	0	0	0	0	0	0	0	0	0	0	0	0
ENSG00000299856.1	0	0	0	0	0	0	0	0	0	0	0	0	0	0	0	0	0	0	0	0	0	0	0
ENSG00000309399.1	0	0	0	0	0	0	0	0	0	0	0	0	0	0	0	0	0	0	0	0	0	0	0
ENSG00000309413.1	0	3	2	0	0	1	0	0	9	3	1	0	1	2	8	2	0	0	0	5	2	1	0
ENSG00000308042.1	0	0	1	0	1	2	9	9	4	0	1	0	0	1	0	0	0	1	0	0	2	0	4
ENSG00000295881.1	0	0	0	0	0	0	0	0	0	0	0	0	0	0	0	0	0	0	0	0	0	0	0
ENSG00000307557.1	0	0	0	0	0	0	0	0	0	0	0	0	0	0	0	0	0	0	0	0	0	0	0
ENSG00000215895.4	0	0	1	2	2	1	0	3	0	0	0	0	0	0	0	0	0	0	1	1	2	1	0
ENSG00000284632.2	0	0	0	0	0	0	0	0	0	0	0	0	0	0	0	0	0	0	0	0	0	0	0
ENSG00000116954.8	76	80	73	92	90	111	96	65	96	89	100	69	61	82	117	73	95	80	102	76	84	82	99
ENSG00000273637.1	0	0	0	0	0	0	0	0	0	0	0	0	0	0	0	0	0	0	0	0	0	0	0
ENSG00000228436.5	2	2	2	0	2	3	4	7	0	0	2	1	6	1	2	0	0	4	2	1	1	0	5
ENSG00000214114.9	12	21	6	5	26	28	23	31	30	5	17	10	14	12	8	0	4	6	6	21	17	13	3
ENSG00000274944.4	0	0	0	0	0	0	0	0	0	0	0	0	0	0	0	0	0	0	0	0	0	0	0
ENSG00000131233.10	0	0	0	0	0	0	0	0	0	0	0	0	0	0	0	0	0	0	0	0	0	0	0
ENSG00000158315.11	1	0	0	0	0	0	0	0	0	0	0	0	1	0	0	0	0	1	0	0	0	1	0
ENSG00000199963.1	0	0	0	0	0	0	0	0	0	0	0	0	0	0	0	0	0	0	0	0	0	0	0
ENSG00000207466.1	0	0	0	0	0	0	0	0	0	0	0	0	0	0	0	0	0	0	0	0	0	0	0
ENSG00000235549.1	0	0	0	0	0	0	0	0	0	0	0	0	0	0	0	0	0	0	0	0	0	0	0
ENSG00000174574.16	476	398	415	532	559	450	544	558	499	326	433	504	380	526	510	415	361	339	318	410	537	529	468
ENSG00000308667.1	0	0	0	0	0	0	0	0	0	0	0	0	0	0	0	0	0	0	3	0	0	0	0
ENSG00000168653.11	1608	1455	1339	1340	2259	1507	1764	2288	1944	1437	1600	1513	1544	1560	1696	1414	1284	1275	1179	1422	1528	1697	1287
ENSG00000127603.32	843	606	687	785	824	911	1005	1038	906	641	886	784	731	814	782	817	697	816	778	741	853	745	710
ENSG00000206654.1	0	0	0	0	0	0	1	0	0	0	0	0	0	0	0	0	0	0	0	0	0	0	0
ENSG00000222378.1	0	0	0	0	0	0	0	0	0	0	0	0	0	0	0	0	0	0	0	0	0	0	0
ENSG00000287422.1	1	0	0	0	0	0	2	0	0	0	0	0	0	0	0	0	0	0	2	0	2	1	0
ENSG00000226438.1	0	0	0	0	0	0	0	0	0	0	0	0	0	0	0	0	0	0	0	0	1	0	0
ENSG00000217897.2	0	0	0	0	0	0	0	0	0	0	0	0	0	0	0	0	0	0	0	0	0	0	0
ENSG00000183682.8	6	5	8	7	10	0	3	0	2	8	17	4	5	5	4	8	7	1	13	3	3	7	2
ENSG00000307396.1	0	0	0	0	0	0	0	0	0	0	0	0	0	0	0	0	0	0	0	0	0	0	0
ENSG00000237624.1	0	0	1	0	0	0	0	0	0	0	0	0	0	0	0	0	0	0	0	0	0	0	0
ENSG00000291129.2	0	0	6	1	1	0	9	0	0	0	1	0	3	0	1	1	0	0	1	0	0	0	1
ENSG00000243970.6	0	0	0	0	0	0	0	0	0	0	0	0	0	0	0	0	0	0	0	0	0	0	0
ENSG00000295266.1	0	0	0	0	0	0	0	0	0	0	0	0	0	0	0	0	0	0	0	0	0	0	0
ENSG00000090621.15	588	671	768	777	672	661	537	608	482	658	817	600	842	533	594	401	314	330	329	734	876	540	613
ENSG00000228060.4	0	0	0	0	0	0	0	0	0	0	0	0	0	0	0	1	0	0	0	0	0	1	0
ENSG00000201457.1	0	0	0	0	0	0	0	0	0	0	0	0	0	0	0	0	0	0	0	0	0	0	0
ENSG00000294134.1	0	0	0	0	0	0	0	0	0	0	0	0	0	0	0	0	0	0	0	0	0	0	0
ENSG00000163909.8	2	9	13	5	3	3	7	13	11	8	2	4	4	6	7	0	0	0	3	11	5	0	2
ENSG00000225903.1	0	0	0	0	0	0	0	0	0	0	0	0	0	0	0	0	0	0	0	0	0	0	0
ENSG00000116981.4	2	7	9	5	13	3	3	6	12	4	1	6	6	4	5	5	4	1	2	0	8	10	7
ENSG00000293757.1	0	0	0	0	0	0	0	0	0	0	0	0	0	0	0	0	0	0	0	0	0	0	2
ENSG00000116983.13	178	223	137	183	199	226	150	233	335	221	222	204	157	223	215	339	270	261	306	174	208	186	184
ENSG00000084072.17	83	69	72	117	136	76	106	97	93	84	95	125	65	77	95	56	53	59	66	59	100	52	81
ENSG00000225333.6	0	0	0	0	0	0	0	0	0	0	0	0	0	0	0	0	0	0	0	0	0	0	0
ENSG00000252413.1	0	0	0	0	0	0	0	0	0	0	0	0	0	0	0	0	0	0	0	0	0	0	0
ENSG00000289711.1	0	0	0	0	0	0	0	0	0	0	0	0	0	0	0	0	0	0	0	0	0	0	0
ENSG00000116985.12	6	0	6	11	6	2	1	1	7	8	3	1	12	1	17	1	0	1	1	15	0	1	0
ENSG00000198754.5	2	0	9	4	0	0	0	0	2	1	0	7	2	1	1	0	3	0	0	1	3	0	0
ENSG00000285905.1	0	0	0	0	0	0	0	0	0	0	0	0	0	0	0	0	0	0	0	0	0	0	0
ENSG00000261798.1	0	0	1	0	0	0	0	0	0	0	0	0	0	0	0	0	0	0	0	5	0	0	0
ENSG00000229213.1	0	0	0	0	0	0	0	0	0	0	0	0	0	0	0	0	0	0	0	0	0	0	0
ENSG00000284719.4	2	0	0	0	0	1	0	0	0	0	0	0	0	0	0	0	0	0	0	0	0	0	0
ENSG00000284678.2	0	0	0	0	0	0	0	0	0	0	0	0	0	0	0	0	0	1	0	0	0	0	0
ENSG00000301696.1	0	0	0	0	0	0	0	0	0	0	0	0	0	0	0	0	0	0	0	0	0	0	0
ENSG00000043514.17	96	103	99	77	79	70	89	104	78	64	80	93	82	82	135	94	76	67	91	71	74	98	95
ENSG00000202222.1	0	0	2	1	1	4	7	4	0	0	0	4	5	7	0	4	0	2	1	2	3	6	1
ENSG00000236546.2	2	0	0	0	0	4	7	1	0	3	0	0	0	0	0	0	0	1	0	0	1	0	0
ENSG00000116990.12	25	37	29	24	48	30	44	33	49	42	33	21	24	24	68	30	22	14	20	25	44	41	23
ENSG00000300270.1	0	0	0	0	0	0	0	0	0	0	0	0	0	0	0	0	0	0	0	0	0	0	0
ENSG00000207356.1	0	0	0	0	0	0	0	0	0	0	0	0	0	0	0	0	0	0	0	0	0	0	0
ENSG00000168389.18	9	11	7	23	27	54	41	29	26	29	27	41	31	23	55	28	15	21	14	27	49	31	34
ENSG00000228477.1	0	0	0	0	1	0	0	0	0	0	0	0	0	0	0	1	0	0	0	3	0	1	0
ENSG00000307734.1	0	0	2	0	1	0	0	0	0	0	0	1	0	0	0	0	0	0	0	1	0	0	4
ENSG00000131236.18	518	600	539	600	565	543	598	630	755	424	664	587	516	657	739	521	586	511	499	563	545	616	568
ENSG00000131238.18	186	228	174	233	222	186	175	152	249	162	214	140	128	177	190	136	81	111	119	144	204	176	175
ENSG00000299088.1	0	0	0	0	0	0	0	0	0	0	0	0	0	0	0	0	0	0	0	0	0	0	0
ENSG00000226745.2	0	0	0	0	0	0	0	0	0	0	0	0	0	0	0	0	0	0	0	0	0	0	0
ENSG00000303499.1	0	0	0	0	0	0	0	0	0	0	0	0	0	0	0	0	0	0	0	0	0	0	0
ENSG00000117000.9	286	520	396	359	349	305	403	416	299	338	387	305	214	392	366	330	270	308	261	285	393	254	291
ENSG00000207508.1	0	0	0	0	0	0	0	0	0	0	0	1	0	0	0	0	0	0	0	4	0	0	0
ENSG00000188800.6	0	0	0	0	2	0	0	0	0	0	0	0	0	0	0	0	0	0	0	0	0	0	0
ENSG00000259943.3	52	50	56	42	89	52	52	28	53	52	39	50	20	50	54	55	53	62	44	57	49	53	80
ENSG00000084073.10	110	116	102	97	135	112	125	146	148	108	118	107	74	143	141	121	113	94	86	101	120	77	131
ENSG00000231296.1	0	0	0	0	0	0	0	0	0	0	0	0	0	0	0	0	0	0	0	0	0	0	0
ENSG00000049089.15	5	3	6	6	10	1	0	7	8	4	4	4	0	2	0	0	0	1	1	1	2	6	1
ENSG00000300794.1	0	0	0	0	0	0	0	0	0	0	0	0	0	0	0	0	0	0	0	0	0	0	0
ENSG00000227311.3	0	0	0	1	0	3	1	1	1	0	0	0	0	0	0	0	0	1	0	0	1	0	0
ENSG00000084070.12	367	323	267	326	297	330	364	346	357	305	343	326	337	392	354	263	264	273	292	271	346	415	344
ENSG00000213172.3	0	0	0	0	0	0	0	0	0	0	0	0	0	0	0	0	0	0	0	0	0	0	0
ENSG00000296912.1	0	0	0	0	0	0	0	0	0	0	0	0	0	0	0	0	0	0	0	0	3	1	0
ENSG00000290111.1	0	0	0	0	0	0	0	0	0	0	0	0	0	0	0	0	0	0	0	0	0	0	0
ENSG00000284677.1	5	0	0	0	0	1	0	5	0	0	0	0	0	0	0	1	0	0	0	0	0	0	0
ENSG00000187801.15	4	2	10	12	11	16	7	8	3	0	12	7	10	15	5	6	11	8	11	8	14	16	13
ENSG00000260920.2	28	18	24	13	18	17	9	27	26	7	38	25	18	35	21	34	13	27	20	22	24	17	39
ENSG00000279667.1	0	0	0	0	2	0	0	0	0	0	3	0	0	0	1	0	1	0	0	0	0	4	1
ENSG00000187815.10	21	11	6	24	13	18	14	23	9	10	13	20	23	25	12	23	14	19	19	25	16	7	15
ENSG00000238287.2	4	0	2	2	4	0	4	1	5	0	0	1	4	4	0	1	2	1	0	0	4	4	4
ENSG00000164002.12	1	3	1	4	0	1	3	2	4	0	1	1	1	2	2	0	3	5	1	0	2	12	0
ENSG00000227278.2	0	0	0	0	0	0	0	0	0	0	0	0	0	0	0	0	0	0	0	0	0	0	0
ENSG00000238186.1	0	1	0	0	2	2	3	0	3	0	0	0	1	0	0	0	0	0	0	0	0	0	1
ENSG00000117010.17	8	3	3	6	7	3	10	2	12	0	4	4	3	12	1	14	0	4	2	1	10	11	4
ENSG00000308470.1	0	0	3	0	0	0	0	0	0	0	0	0	0	0	0	0	0	0	0	0	0	0	0
ENSG00000286838.1	0	0	0	0	0	0	0	0	0	0	0	0	0	0	0	0	0	0	0	0	0	0	0
ENSG00000236505.1	0	0	0	0	0	0	0	0	0	0	0	0	0	0	0	0	0	0	0	0	0	0	0
ENSG00000233910.1	0	0	0	0	4	0	0	0	0	0	0	0	0	0	0	0	0	0	0	0	0	0	0
ENSG00000117016.10	663	551	415	497	582	595	611	559	820	533	617	511	463	642	675	488	412	372	440	508	585	538	460
ENSG00000287743.2	0	0	0	1	7	0	1	6	0	0	0	4	18	5	1	0	0	0	2	11	0	4	0
ENSG00000272145.3	2	0	1	1	1	1	6	1	4	0	5	0	4	6	0	2	1	5	0	10	1	2	0
ENSG00000066136.21	260	185	167	194	226	250	311	265	332	174	229	259	229	199	232	147	209	164	172	243	228	224	204
ENSG00000198974.3	0	0	0	0	0	0	0	0	0	0	0	0	0	0	0	0	0	0	0	0	0	0	0
ENSG00000207962.1	0	0	0	0	0	0	0	0	0	0	0	0	0	0	0	0	0	0	0	0	0	0	0
ENSG00000117013.17	0	9	3	4	1	1	1	2	5	8	12	2	10	0	0	5	2	2	5	2	4	6	4
ENSG00000264582.2	0	0	0	0	0	0	0	0	0	0	0	0	0	0	0	0	0	0	0	0	0	0	0
ENSG00000295513.1	0	0	0	0	0	0	0	0	0	0	0	0	0	0	0	0	0	0	0	0	0	0	0
ENSG00000295492.1	0	0	0	0	0	0	0	0	0	0	0	0	0	0	1	0	0	0	0	0	0	0	0
ENSG00000179862.7	60	45	34	48	46	38	49	46	36	33	67	72	64	44	37	20	20	32	27	41	33	59	45
ENSG00000229528.1	0	0	0	0	0	0	0	0	0	0	0	0	0	0	0	0	0	0	0	0	0	0	0
ENSG00000308047.1	0	0	0	0	0	0	0	0	0	0	0	0	0	0	0	0	0	0	0	0	0	0	0
ENSG00000308065.1	0	0	0	0	0	0	0	0	0	0	0	0	0	0	0	0	0	0	0	0	0	0	0
ENSG00000301041.1	0	0	0	0	0	0	0	0	0	0	0	0	0	0	0	0	0	0	0	0	0	0	0
ENSG00000228940.1	0	0	0	0	0	0	0	0	0	0	0	0	0	0	0	0	0	0	0	0	0	0	0
ENSG00000286668.1	0	0	0	0	0	0	0	0	0	0	0	0	0	0	0	0	0	0	0	0	0	0	0
ENSG00000233118.2	0	0	0	0	0	0	0	0	0	0	0	0	0	0	0	0	0	0	0	0	0	0	0
ENSG00000171793.17	259	269	228	259	278	196	214	191	232	165	216	186	162	216	200	130	172	96	98	194	260	163	200
ENSG00000281207.1	8	0	0	0	0	0	0	0	0	0	0	3	0	4	5	0	9	0	1	0	0	1	1
ENSG00000171790.16	0	0	0	0	0	0	0	0	0	0	0	1	0	0	0	0	0	0	0	0	0	0	1
ENSG00000010803.17	178	166	162	189	209	191	191	171	302	235	241	150	131	218	221	174	154	173	177	203	205	149	153
ENSG00000215893.3	0	0	0	0	0	0	0	0	0	0	0	0	0	0	0	0	0	0	0	0	0	0	0
ENSG00000235358.3	4	0	4	1	2	2	2	2	7	0	3	16	4	2	3	10	12	4	11	0	1	6	7
ENSG00000213987.4	0	0	0	0	0	0	0	0	0	0	0	0	0	0	0	0	0	0	0	0	0	0	0
ENSG00000310187.1	0	0	0	0	0	0	0	0	0	0	0	0	0	0	0	0	0	0	0	0	0	0	0
ENSG00000291157.1	0	0	0	0	0	0	0	0	0	0	0	0	0	0	0	0	0	0	0	0	0	0	0
ENSG00000286640.3	0	0	0	0	0	0	0	0	0	0	0	0	0	0	0	0	0	0	0	0	0	0	0
ENSG00000204060.8	91	129	86	72	140	108	125	85	139	99	163	90	73	90	111	42	35	32	40	92	112	89	92
ENSG00000229901.1	0	0	0	0	0	0	0	0	0	0	0	0	0	0	0	0	0	0	0	0	1	0	4
ENSG00000309993.1	0	0	0	0	0	0	0	0	0	0	0	0	0	0	0	0	0	0	0	0	0	0	0
ENSG00000299990.1	0	0	0	0	0	0	0	0	0	0	0	0	0	0	0	0	0	0	0	0	0	0	0
ENSG00000252563.1	0	0	0	0	0	0	0	0	0	0	0	0	0	0	0	0	0	0	0	0	0	0	0
ENSG00000127129.10	0	0	0	0	0	1	0	0	2	0	0	0	0	0	2	0	2	0	0	0	1	1	0
ENSG00000295052.1	0	0	0	0	0	0	0	0	0	0	0	0	0	0	0	0	0	0	0	0	0	0	0
ENSG00000127124.16	130	116	160	145	121	132	128	175	152	116	157	143	124	189	136	144	122	134	103	86	149	151	148
ENSG00000230881.1	0	0	0	0	0	0	0	0	0	0	0	0	0	0	0	0	0	0	0	0	0	0	0
ENSG00000230638.4	0	0	0	0	0	0	0	0	0	0	0	0	0	0	0	0	0	0	0	0	0	0	0
ENSG00000284895.1	0	0	0	0	0	0	0	0	0	0	0	0	0	0	0	0	0	0	0	0	0	0	0
ENSG00000287587.1	0	0	0	0	0	0	0	0	0	0	0	0	0	0	0	0	0	0	0	0	0	0	0
ENSG00000227538.1	0	0	0	0	0	0	0	0	0	0	0	0	0	0	0	0	0	0	0	0	0	0	0
ENSG00000307448.1	0	0	0	0	0	0	0	0	0	0	0	0	0	0	0	0	0	0	0	0	0	0	0
ENSG00000228776.2	0	0	0	0	0	0	0	0	0	0	0	0	0	0	0	0	0	0	0	0	0	0	0
ENSG00000044012.4	0	0	0	0	0	0	0	0	0	0	0	0	0	0	0	0	0	0	0	0	0	0	0
ENSG00000197273.4	4	0	0	0	0	0	0	0	0	0	0	0	0	0	0	0	0	0	0	0	0	0	0
ENSG00000198815.9	127	204	127	209	201	178	198	184	166	118	223	164	152	163	185	103	125	132	133	111	132	157	174
ENSG00000294990.1	0	0	1	0	0	0	0	0	0	0	0	0	0	0	0	0	0	0	0	0	0	0	0
ENSG00000227527.2	2	1	8	2	0	0	6	3	13	0	2	1	3	6	4	9	3	2	6	7	2	9	2
ENSG00000177181.15	182	190	116	163	115	152	148	155	192	114	167	162	150	166	145	165	241	166	190	127	119	180	152
ENSG00000235002.1	0	0	0	0	0	0	0	0	0	0	0	0	0	0	0	0	0	0	0	0	0	0	0
ENSG00000066185.13	1	0	1	0	0	0	0	0	0	0	0	2	0	0	0	3	0	0	0	0	0	0	0
ENSG00000127125.9	130	96	138	125	132	117	122	167	141	80	125	90	83	129	120	116	59	118	107	103	115	121	101
ENSG00000186409.19	42	31	53	28	32	28	32	46	39	31	56	50	65	59	78	35	71	81	32	66	45	44	59
ENSG00000230116.1	0	0	0	0	0	0	0	0	0	0	0	0	0	0	0	0	0	0	0	0	0	0	0
ENSG00000236876.3	0	0	0	0	0	0	0	0	0	0	0	0	0	0	0	0	0	0	0	0	0	0	0
ENSG00000200254.1	0	0	0	0	0	0	0	0	0	0	0	0	0	0	0	0	0	0	0	0	0	0	0
ENSG00000285728.4	2	1	0	4	5	2	2	2	0	1	0	3	5	2	2	0	7	12	0	1	0	6	6
ENSG00000236180.2	0	0	0	0	0	0	0	0	0	0	0	0	0	4	0	0	0	0	0	0	0	0	4
ENSG00000171960.12	121	78	70	84	209	153	148	175	92	86	95	86	43	60	92	60	42	61	55	84	101	104	64
ENSG00000234917.2	3	0	0	0	1	0	0	0	0	0	0	2	2	0	1	0	1	0	0	0	0	0	0
ENSG00000065978.19	3057	2506	2846	3186	3603	4597	4117	4245	3219	3438	3906	3528	3238	4324	4135	3589	2974	3246	3336	3440	3857	3753	3243
ENSG00000164007.11	0	0	0	0	0	0	0	0	0	0	0	0	0	0	0	0	0	0	0	0	0	0	0
ENSG00000117385.16	71	32	59	36	68	40	37	69	80	32	79	65	32	27	60	33	32	30	31	52	45	40	27
ENSG00000164008.17	112	150	103	69	144	95	103	108	103	135	96	128	98	111	139	130	75	99	106	108	111	134	102
ENSG00000283580.4	0	0	0	0	0	0	0	0	0	0	0	0	0	0	0	0	0	0	0	0	0	0	0
ENSG00000293683.2	0	0	0	0	0	0	0	0	0	0	0	0	0	1	0	0	0	0	0	0	0	0	0
ENSG00000274386.6	4	4	2	12	5	11	3	4	5	2	4	1	11	5	19	5	5	0	7	7	5	1	0
ENSG00000177868.12	321	241	253	332	324	292	307	347	308	262	386	338	282	350	357	465	427	322	335	294	344	299	316
ENSG00000164010.15	8	2	2	12	12	5	6	3	12	0	11	16	0	13	7	6	13	2	11	11	2	7	3
ENSG00000228192.11	0	0	0	0	1	0	0	0	0	0	0	0	0	0	0	0	0	0	0	1	1	0	0
ENSG00000164011.18	12	14	14	18	22	25	8	31	34	22	27	32	22	27	20	23	14	10	20	21	17	21	14
ENSG00000233708.1	0	0	0	0	0	0	0	0	0	0	0	0	0	0	0	0	0	0	0	0	0	0	0
ENSG00000237090.1	0	0	0	0	0	0	0	0	0	0	0	0	0	0	0	0	0	0	0	0	0	0	0
ENSG00000225099.1	0	0	0	0	0	0	0	0	0	0	0	0	0	0	0	0	0	0	0	0	0	0	0
ENSG00000303995.1	0	0	0	0	0	0	0	0	0	0	0	0	0	0	0	0	0	0	0	0	0	0	0
ENSG00000288955.2	0	0	0	0	0	0	0	0	0	0	0	0	0	0	9	0	0	0	0	0	0	0	0
ENSG00000117394.24	131	127	67	98	71	132	77	116	130	61	86	64	47	126	100	93	71	68	109	124	101	110	102
ENSG00000284138.1	0	0	0	0	0	0	0	0	0	0	0	0	0	0	0	0	0	0	0	0	0	0	0
ENSG00000227533.8	0	2	3	1	1	3	1	8	2	0	6	9	0	4	3	5	0	4	4	12	5	4	6
ENSG00000283973.3	0	0	0	0	0	0	0	0	0	0	0	0	0	0	0	0	0	0	0	0	0	0	0
ENSG00000298429.1	0	0	0	0	0	0	0	0	0	0	0	0	0	0	0	0	0	0	0	0	0	0	0
ENSG00000207256.1	0	0	0	0	0	0	0	0	0	0	0	0	0	0	0	0	0	0	0	0	0	0	0
ENSG00000283136.1	0	0	0	0	0	0	0	0	0	0	0	0	0	0	0	0	0	0	0	0	0	0	0
ENSG00000310359.1	0	0	0	0	0	0	0	0	0	0	0	0	0	0	0	0	0	0	0	0	0	0	0
ENSG00000277513.1	0	0	0	0	0	0	0	0	0	0	0	0	0	0	0	0	0	0	0	0	0	0	0
ENSG00000300973.1	3	0	0	0	2	0	0	0	0	0	0	0	0	0	0	0	0	0	0	0	0	0	0
ENSG00000186973.11	1	0	1	0	0	3	0	0	0	0	0	0	0	0	0	0	10	1	0	3	3	0	0
ENSG00000117395.13	482	331	277	383	401	314	316	406	352	230	284	289	285	377	402	199	218	185	186	292	389	364	332
ENSG00000284410.1	0	0	0	0	0	0	0	0	0	0	0	0	0	0	0	0	0	0	0	0	0	0	0
ENSG00000243710.8	0	0	0	0	1	0	0	0	0	0	0	1	0	0	0	0	0	0	1	0	0	0	0
ENSG00000199240.1	0	0	0	0	0	0	0	0	0	0	0	0	0	0	0	0	0	0	0	0	0	0	0
ENSG00000303581.1	0	0	0	0	0	0	0	0	0	0	0	0	0	0	0	0	0	0	0	0	0	0	0
ENSG00000179178.11	0	0	0	0	0	0	0	0	0	0	0	0	0	0	0	0	0	0	0	0	0	0	0
ENSG00000253313.6	0	0	0	0	0	0	0	0	0	0	0	0	0	0	0	0	0	0	0	0	0	0	0
ENSG00000066056.15	0	0	0	0	0	0	0	0	0	0	0	0	0	0	0	0	0	0	0	0	0	0	0
ENSG00000117400.18	0	0	0	0	0	0	0	0	0	0	0	0	0	0	0	0	0	1	0	0	0	0	0
ENSG00000287113.1	0	0	0	0	0	0	0	0	0	0	0	0	0	0	0	0	0	0	0	0	0	0	0
ENSG00000234694.3	0	0	0	0	2	0	0	0	0	5	0	0	0	0	0	0	0	0	0	0	1	0	1
ENSG00000117399.14	14	15	15	20	29	13	22	29	22	11	40	48	7	4	4	0	0	1	0	12	37	2	8
ENSG00000066322.15	9	32	24	21	21	13	12	22	22	20	27	20	24	31	37	7	5	5	13	21	15	17	33
ENSG00000283836.1	0	0	0	0	0	0	0	0	0	0	0	0	0	0	0	0	0	0	0	0	0	0	0
ENSG00000229431.2	3	3	4	10	2	1	3	14	4	4	3	17	6	9	0	4	9	5	5	10	3	0	2
ENSG00000159479.17	153	90	139	164	107	132	83	126	169	76	132	125	87	134	119	96	96	107	110	87	126	142	147
ENSG00000198198.17	43	36	65	79	31	32	47	38	85	33	41	38	30	68	41	53	46	54	40	36	55	39	46
ENSG00000307543.1	0	0	0	0	0	0	0	0	0	0	0	0	0	0	0	0	0	0	0	0	0	0	0
ENSG00000229372.1	0	0	0	0	0	0	0	0	0	0	0	0	0	0	0	0	0	0	0	0	0	0	0
ENSG00000274975.1	0	0	0	0	0	0	0	0	0	0	0	0	0	0	0	0	0	0	0	0	0	0	0
ENSG00000178922.18	0	0	0	0	0	0	0	0	0	0	0	0	0	0	0	0	0	0	0	0	0	0	0
ENSG00000229348.1	1	3	12	3	0	3	0	6	2	0	4	2	1	3	3	2	6	2	5	5	3	1	1
ENSG00000142949.17	626	555	538	757	506	662	759	614	747	731	830	606	582	854	888	430	482	492	441	549	701	637	724
ENSG00000066135.13	304	308	326	300	261	250	284	263	394	333	320	315	252	354	386	310	216	307	273	236	377	255	266
ENSG00000284989.1	0	0	0	0	0	0	0	0	0	0	0	0	0	0	0	0	0	0	0	0	0	0	0
ENSG00000236200.8	2	0	5	8	0	0	1	4	2	1	0	3	0	0	0	0	0	1	0	0	0	0	6
ENSG00000126091.21	31	70	44	52	51	27	41	26	32	30	27	33	78	49	56	41	46	49	21	35	56	19	39
ENSG00000229444.2	0	0	0	0	0	0	0	0	0	0	0	0	0	0	0	0	0	0	0	0	0	0	0
ENSG00000283414.1	0	0	0	4	0	0	0	0	0	0	0	0	0	0	0	0	0	0	0	0	0	0	0
ENSG00000233674.2	0	0	0	0	0	0	0	0	0	0	0	0	0	0	0	0	0	0	0	0	0	0	0
ENSG00000283477.1	0	0	0	0	0	0	0	0	0	0	0	0	0	0	0	0	0	0	0	0	0	0	0
ENSG00000224751.2	0	0	0	0	0	0	0	0	0	0	0	0	0	0	0	0	0	0	0	0	0	0	0
ENSG00000306755.1	0	0	0	0	0	0	0	0	0	0	1	0	0	0	0	0	0	0	0	0	0	0	0
ENSG00000117407.17	8	5	15	17	2	8	11	9	7	5	2	3	9	11	10	1	13	10	5	3	8	18	14
ENSG00000237950.4	15	10	9	18	5	12	17	19	12	15	15	16	15	12	16	15	30	17	23	9	10	10	16
ENSG00000117408.11	53	78	81	67	72	49	77	75	71	64	114	50	38	110	60	62	89	50	46	41	87	45	80
ENSG00000285649.2	1	0	4	0	0	0	0	3	1	0	1	0	0	0	1	2	4	0	0	2	2	5	2
ENSG00000132768.14	112	107	70	141	76	62	47	86	115	61	122	103	86	95	67	47	58	42	44	73	108	96	71
ENSG00000117410.14	1892	1319	1651	1754	1970	2485	2149	2145	2301	2239	2612	2101	2050	1672	1736	1799	1630	1810	1640	2070	2239	2256	1915
ENSG00000117411.18	926	1080	727	762	991	866	880	854	1034	872	1088	663	740	879	1041	637	547	628	535	530	982	666	581
ENSG00000159214.13	33	40	15	31	45	37	62	20	52	55	44	25	28	25	47	14	47	17	37	14	31	36	46
ENSG00000196517.13	24	14	7	15	30	23	12	30	9	8	18	12	14	12	6	22	26	8	9	16	21	15	15
ENSG00000230615.9	5	0	4	7	1	4	3	1	3	0	0	10	1	0	4	4	9	1	6	0	1	0	8
ENSG00000308853.1	0	0	0	0	0	0	0	0	0	0	0	0	0	0	0	0	0	0	0	0	0	0	0
ENSG00000308838.1	0	0	0	0	0	0	0	0	0	0	0	0	0	0	0	0	0	0	0	0	0	0	0
ENSG00000227163.2	0	0	0	0	0	0	0	0	0	0	0	0	0	0	0	0	0	0	0	0	0	0	0
ENSG00000271647.1	0	0	0	0	0	0	0	0	0	0	0	0	0	0	0	0	0	0	0	0	0	0	0
ENSG00000239560.3	0	0	0	0	0	0	0	0	0	0	0	0	0	0	0	0	0	0	0	0	0	0	0
ENSG00000306803.1	0	0	0	0	0	0	0	0	0	0	0	0	0	0	0	0	0	0	0	0	0	0	0
ENSG00000171872.5	0	0	0	0	0	0	0	0	0	0	0	0	0	0	0	0	0	0	0	0	0	0	0
ENSG00000233514.1	0	0	0	0	0	0	0	0	0	0	0	0	0	5	0	0	0	0	0	0	0	0	0
ENSG00000283039.1	0	0	0	0	0	0	0	0	0	0	0	0	0	0	0	0	0	0	0	0	0	0	0
ENSG00000226804.4	0	0	0	0	0	0	0	0	0	0	0	0	0	0	0	0	0	0	0	0	0	0	0
ENSG00000200171.1	0	0	0	0	0	0	0	0	0	0	0	0	0	0	0	0	0	0	0	0	0	0	0
ENSG00000238037.1	0	0	0	0	0	0	0	0	0	0	0	0	0	0	0	0	0	0	0	0	0	0	0
ENSG00000227994.1	0	0	0	0	0	0	0	0	0	0	0	0	0	0	0	0	0	0	0	0	0	0	0
ENSG00000302536.1	9	4	6	2	11	3	4	2	8	1	15	3	12	9	7	10	3	5	7	1	4	2	5
ENSG00000271329.1	0	0	0	0	0	0	0	0	0	0	0	0	0	0	0	0	0	0	0	0	0	0	0
ENSG00000178028.14	31	21	16	19	15	42	33	31	37	25	38	39	22	23	49	21	30	17	15	12	21	23	41
ENSG00000117419.16	87	126	75	122	103	108	82	100	102	84	94	94	87	132	119	93	65	64	74	143	99	132	80
ENSG00000233602.1	0	0	0	0	0	0	0	0	0	0	0	0	0	0	0	0	0	0	0	2	0	0	0
ENSG00000199385.1	0	0	0	0	0	0	0	0	0	0	0	0	0	0	0	0	0	0	0	0	0	0	0
ENSG00000187147.19	708	869	630	693	772	687	662	695	904	704	744	661	582	659	667	900	742	769	730	513	658	677	588
ENSG00000308471.1	0	0	0	0	0	0	0	0	0	0	0	0	0	0	0	0	0	0	0	0	0	0	0
ENSG00000263381.1	0	0	0	0	0	0	0	0	0	0	0	0	0	0	0	0	0	0	0	0	0	0	0
ENSG00000126106.14	41	49	47	66	64	55	39	76	42	52	66	45	40	53	65	27	50	40	47	46	58	52	37
ENSG00000198520.12	0	8	4	6	9	6	6	11	9	9	2	1	16	1	5	8	0	7	4	5	8	2	7
ENSG00000302489.1	0	0	0	0	0	0	0	4	0	0	0	0	0	1	0	0	0	0	0	0	0	0	0
ENSG00000199377.1	0	2	0	1	4	0	5	0	0	0	0	0	1	0	1	0	0	0	0	2	0	0	0
ENSG00000200169.1	0	0	0	0	0	0	0	0	0	0	0	0	0	0	0	0	0	0	0	0	0	0	0
ENSG00000142945.13	23	23	38	38	24	20	34	23	27	16	31	13	23	10	9	0	6	0	2	10	22	12	6
ENSG00000225721.5	0	0	0	0	0	0	0	0	0	0	0	3	0	0	0	0	0	0	0	0	0	0	0
ENSG00000299627.1	0	0	0	0	0	0	0	0	0	0	0	1	0	0	0	0	0	0	0	0	0	0	0
ENSG00000142937.12	5880	5654	4451	4707	8417	5965	6519	7463	6509	4344	5297	4823	4989	5044	5553	4228	3750	4014	3961	4344	5039	5343	4106
ENSG00000264294.1	0	0	0	0	0	0	0	0	0	0	0	0	0	0	0	0	0	0	0	0	0	0	0
ENSG00000200913.1	1	0	0	1	1	0	0	0	0	0	1	1	0	0	0	0	0	0	0	0	0	0	0
ENSG00000202031.1	0	0	0	0	0	0	0	0	0	0	0	0	0	0	0	0	0	0	0	0	0	0	0
ENSG00000207421.1	0	0	0	0	0	0	0	0	0	0	0	0	0	0	0	0	0	0	0	0	0	0	0
ENSG00000281859.1	0	0	0	0	0	0	0	0	0	0	0	0	0	0	0	0	0	0	0	0	0	0	0
ENSG00000234093.3	1	0	1	0	0	0	0	2	0	0	4	2	0	1	2	0	1	0	1	1	0	0	2
ENSG00000142959.6	3	8	4	5	3	17	12	10	3	3	18	5	9	4	3	5	4	17	6	4	1	5	1
ENSG00000173846.14	31	22	27	18	47	55	55	32	40	28	47	34	10	36	45	42	36	34	28	45	59	34	33
ENSG00000188396.4	0	0	0	0	0	0	0	0	0	0	0	0	0	0	0	0	0	0	0	0	0	0	0
ENSG00000290041.2	0	0	0	0	0	0	0	0	0	0	0	0	0	0	0	0	0	0	0	0	0	0	0
ENSG00000222009.10	0	1	0	2	4	2	3	3	6	0	0	0	0	1	3	0	0	0	4	0	2	0	2
ENSG00000117425.15	10	6	21	23	12	10	16	13	23	4	18	11	12	13	20	12	21	41	18	9	14	9	16
ENSG00000202444.1	0	0	0	0	0	0	0	0	0	0	0	0	0	0	0	0	0	0	0	0	0	0	0
ENSG00000226499.1	10	16	15	13	6	13	10	6	21	0	10	8	11	21	7	6	15	10	5	12	16	8	18
ENSG00000070785.17	135	129	128	116	127	71	117	115	177	117	134	115	88	125	196	110	73	84	43	138	100	111	86
ENSG00000253039.1	0	0	0	2	0	0	0	0	0	0	0	0	0	0	0	0	0	0	0	0	0	0	0
ENSG00000229815.1	0	0	0	0	0	0	0	0	0	0	0	0	0	0	0	0	0	0	0	0	0	0	0
ENSG00000300507.1	0	0	0	0	0	0	0	0	0	0	0	0	0	0	1	0	0	1	0	1	1	0	0
ENSG00000232369.1	0	0	0	0	0	0	0	0	0	0	0	0	0	0	0	0	0	0	0	0	0	0	0
ENSG00000268949.1	0	0	0	0	0	0	0	0	0	0	0	0	0	0	0	2	0	0	0	0	0	0	0
ENSG00000126107.15	46	56	31	44	39	44	48	71	46	41	33	64	60	43	47	51	84	32	31	43	41	50	60
ENSG00000126088.14	172	167	123	154	186	174	133	149	191	172	186	184	163	192	156	124	71	107	104	152	181	155	142
ENSG00000162415.7	107	131	138	165	168	141	135	122	205	174	204	163	156	218	234	157	247	158	188	162	177	132	127
ENSG00000303550.1	2	1	0	0	0	0	0	0	1	0	1	1	0	1	8	0	1	0	3	0	0	5	5
ENSG00000234315.1	0	0	0	0	0	0	0	0	0	0	0	0	0	0	0	0	0	0	0	1	0	0	0
ENSG00000281912.1	1	4	1	2	2	2	13	8	3	4	1	0	2	8	1	1	7	5	1	4	5	7	0
ENSG00000186603.7	7	2	5	10	3	2	3	4	6	16	2	5	11	11	12	7	4	1	0	0	0	3	1
ENSG00000132781.22	0	0	0	0	0	0	0	0	0	0	0	0	0	0	0	0	2	0	0	0	0	0	0
ENSG00000288208.1	0	0	0	0	0	0	0	0	0	0	0	0	0	0	0	0	0	0	0	0	0	0	0
ENSG00000132773.12	24	14	11	19	9	3	6	13	47	1	29	19	7	5	28	3	2	5	8	15	21	8	14
ENSG00000070759.17	1	0	0	1	0	0	0	0	1	0	10	0	2	2	2	0	0	2	0	4	3	7	2
ENSG00000236872.1	0	0	0	0	0	0	0	0	0	0	0	0	0	0	0	0	0	0	0	0	0	0	0
ENSG00000280670.3	0	0	0	1	2	1	1	10	0	5	8	1	0	4	10	0	1	4	0	0	1	4	7
ENSG00000132763.15	13	18	23	31	12	12	14	15	17	4	17	20	7	21	24	8	16	5	24	19	9	28	25
ENSG00000117450.15	31	8	15	25	39	22	26	41	29	13	33	49	14	21	24	13	11	15	18	19	24	27	35
ENSG00000298796.1	0	0	0	0	0	0	0	0	0	0	0	0	0	0	0	0	0	0	0	0	0	0	0
ENSG00000234379.1	0	0	0	0	0	0	0	0	0	0	0	0	0	0	0	0	0	0	0	0	0	0	0
ENSG00000117448.14	325	223	178	277	252	208	212	281	310	181	207	240	257	255	255	196	212	177	169	239	279	298	227
ENSG00000289407.2	0	0	1	4	0	2	0	0	0	0	2	1	1	2	0	1	0	0	1	0	0	0	0
ENSG00000132780.17	379	383	305	341	495	341	494	489	461	238	354	273	249	342	306	269	318	303	288	227	424	329	336
ENSG00000159588.15	2	3	0	0	2	0	0	5	0	3	0	0	0	0	1	4	1	1	0	0	4	0	2
ENSG00000159592.11	125	150	93	136	145	127	131	119	149	91	145	104	113	103	134	166	109	122	78	68	137	120	102
ENSG00000225447.1	7	13	4	3	0	0	9	12	0	0	4	7	15	9	2	7	11	5	6	12	6	6	0
ENSG00000306015.1	0	0	0	0	0	0	0	0	0	0	0	0	0	0	0	0	0	0	0	0	0	0	0
ENSG00000234329.1	0	0	0	0	0	0	0	0	0	0	0	0	0	0	0	0	0	0	0	0	0	0	0
ENSG00000300481.1	0	0	0	0	0	0	0	0	0	0	0	0	0	0	0	0	0	0	0	0	0	0	0
ENSG00000159596.7	21	12	28	29	44	22	31	36	52	16	26	26	30	24	26	24	15	20	23	23	39	33	51
ENSG00000197429.11	15	21	9	18	17	28	13	13	17	0	10	27	28	17	17	15	23	16	16	20	28	28	17
ENSG00000230896.1	18	8	2	15	21	25	25	12	19	14	14	20	16	10	23	30	12	23	5	10	22	15	23
ENSG00000302565.1	0	0	0	0	0	0	0	0	0	0	0	0	0	0	0	0	0	0	0	0	0	0	0
ENSG00000236111.5	0	0	0	0	0	0	0	0	0	0	0	1	0	0	0	0	0	0	0	0	0	0	0
ENSG00000086015.23	203	205	230	201	253	119	182	164	189	195	251	181	149	173	192	182	162	158	122	163	230	152	142
ENSG00000232467.2	0	0	0	0	0	0	0	0	0	0	0	0	0	0	0	0	0	0	0	0	0	0	0
ENSG00000117461.15	852	756	642	749	801	887	822	816	1016	813	919	655	554	729	884	880	805	872	659	651	843	769	688
ENSG00000278139.1	0	0	0	0	0	0	0	0	0	0	0	0	0	0	0	0	0	0	0	0	0	0	0
ENSG00000226957.1	0	2	1	0	0	0	0	0	0	0	0	2	0	0	0	0	3	0	2	0	2	3	0
ENSG00000233114.2	0	0	0	0	0	0	0	0	0	0	0	0	0	0	0	0	0	0	0	0	0	0	0
ENSG00000227857.3	1	0	4	1	0	1	2	3	0	0	2	9	0	5	2	1	4	0	8	0	5	0	2
ENSG00000298522.1	0	0	0	0	0	0	0	0	0	0	0	0	0	0	0	0	0	0	0	0	0	0	0
ENSG00000117472.10	3	0	0	0	1	0	2	0	4	0	0	4	0	0	0	1	2	2	0	0	0	0	1
ENSG00000250719.2	0	0	0	0	0	0	0	0	0	0	0	0	0	0	0	0	0	0	0	0	0	0	0
ENSG00000085998.15	168	161	165	166	163	110	163	121	190	154	191	133	106	154	136	169	103	136	119	132	177	175	151
ENSG00000171357.6	11	4	4	7	4	3	1	0	1	1	1	4	0	3	3	2	3	2	3	1	0	1	0
ENSG00000306746.1	0	0	0	0	0	0	0	0	0	0	0	0	0	0	0	0	0	0	0	0	0	0	0
ENSG00000085999.13	0	0	1	1	0	0	0	0	0	0	0	0	4	0	0	0	0	0	0	0	0	0	0
ENSG00000132128.18	88	28	56	103	82	148	130	86	112	152	148	83	94	69	125	99	116	116	95	88	126	131	136
ENSG00000173660.12	1817	1646	1441	1677	2163	2012	1911	2074	2175	1615	1943	1715	1683	1984	1899	1494	1380	1492	1337	1528	1817	1760	1630
ENSG00000117481.12	69	55	64	44	69	60	47	80	76	29	41	67	30	65	40	41	60	21	36	52	46	64	63
ENSG00000225779.1	0	0	0	0	0	0	0	0	0	0	0	0	0	0	0	0	0	0	0	0	0	0	0
ENSG00000117480.16	67	68	31	61	74	84	49	96	70	57	67	70	47	70	40	75	61	62	51	38	51	53	59
ENSG00000232022.10	0	0	0	0	0	0	0	0	0	0	0	0	0	0	0	0	0	0	0	0	0	0	0
ENSG00000291138.2	2	0	0	0	0	1	0	0	3	7	3	2	6	8	1	0	5	5	1	0	2	1	7
ENSG00000224863.3	0	0	0	0	0	0	0	0	0	6	0	0	0	0	1	1	0	0	0	0	0	0	0
ENSG00000302972.1	0	0	0	0	0	0	0	0	0	0	0	0	0	0	0	0	0	0	0	0	0	0	0
ENSG00000302942.1	0	0	0	0	0	0	0	0	0	0	0	0	0	0	0	0	0	0	0	0	0	0	0
ENSG00000197587.12	13	22	8	18	5	0	0	1	9	23	12	16	2	6	11	0	1	0	0	5	17	2	2
ENSG00000282881.3	4	0	3	3	0	4	0	2	0	3	4	2	1	0	1	2	6	0	1	3	5	6	2
ENSG00000269956.3	0	0	0	0	0	0	0	3	0	0	0	1	0	0	1	1	0	0	0	0	0	0	0
ENSG00000162456.10	2	5	1	1	5	1	1	2	2	0	0	8	0	0	1	0	9	0	1	2	6	0	0
ENSG00000079277.22	78	150	64	117	104	128	117	83	99	60	136	94	71	95	95	77	82	67	82	70	138	106	83
ENSG00000142961.16	0	1	2	3	6	6	5	5	8	6	7	1	4	1	11	5	1	2	3	2	4	5	0
ENSG00000295296.1	0	0	0	0	0	0	0	0	0	0	0	0	0	0	0	0	0	0	0	0	0	0	0
ENSG00000123472.13	266	250	249	292	347	288	319	364	330	303	313	284	222	225	258	347	271	287	261	247	281	252	255
ENSG00000233647.2	0	0	0	0	0	0	0	0	0	0	0	0	0	0	0	0	0	0	0	0	0	0	0
ENSG00000186118.9	0	0	0	0	0	0	0	4	1	0	0	0	0	0	0	0	0	3	5	0	0	3	0
ENSG00000228237.6	0	0	0	0	0	0	0	0	0	0	0	0	0	0	0	0	0	0	0	0	0	0	0
ENSG00000159658.15	70	52	36	74	87	44	51	67	66	54	71	58	49	54	53	56	49	58	44	52	45	48	52
ENSG00000295128.1	0	0	0	0	0	0	0	0	0	0	0	0	0	0	0	0	0	0	0	0	0	0	0
ENSG00000236476.2	0	0	0	0	0	0	0	0	0	0	0	0	0	0	0	0	0	0	0	0	0	0	0
ENSG00000142973.16	0	0	0	0	0	0	0	0	0	0	0	0	0	0	0	0	0	0	0	0	0	0	0
ENSG00000290456.1	0	0	0	0	0	0	0	0	0	0	0	0	0	0	0	0	0	0	0	0	0	0	0
ENSG00000154198.15	0	0	0	0	0	0	0	0	0	0	0	0	0	0	0	0	0	0	0	0	0	0	0
ENSG00000238145.2	0	0	0	0	0	0	0	0	0	0	0	0	0	0	0	0	0	0	0	0	0	0	0
ENSG00000187048.14	20	8	12	13	34	5	5	7	20	10	16	18	33	13	24	21	11	20	7	14	9	17	24
ENSG00000259832.1	0	0	0	0	0	0	0	0	0	0	0	0	0	0	0	0	0	0	0	0	0	0	0
ENSG00000261196.1	0	0	0	0	0	0	0	0	0	0	0	0	0	0	0	0	0	0	0	0	0	0	0
ENSG00000261593.1	0	0	0	0	0	0	0	0	0	0	0	0	0	0	0	0	0	0	0	0	0	0	0
ENSG00000261290.1	0	0	0	0	0	0	0	0	0	0	0	0	0	0	0	0	0	0	0	0	0	0	0
ENSG00000304718.1	0	0	0	0	0	0	0	0	0	0	0	0	0	0	0	0	0	0	0	0	0	0	0
ENSG00000186377.8	61	74	63	89	95	116	95	101	91	95	104	101	91	81	86	107	83	106	98	106	82	94	94
ENSG00000186160.5	0	0	1	2	0	4	0	1	0	0	1	4	0	1	0	0	1	4	2	0	5	2	0
ENSG00000225154.2	0	0	0	0	0	0	0	0	0	0	0	0	0	0	0	0	0	0	0	0	0	0	0
ENSG00000225506.3	1	5	0	1	6	0	0	3	3	0	0	0	2	0	0	0	2	1	1	0	0	0	1
ENSG00000162365.13	0	0	0	0	0	0	0	0	0	0	0	0	1	0	0	1	0	0	0	0	0	0	0
ENSG00000225514.1	0	0	0	0	0	0	0	0	0	0	0	0	0	0	0	0	0	0	0	0	0	0	0
ENSG00000224805.3	0	0	0	0	0	0	0	1	0	0	0	0	0	0	0	0	0	0	0	0	0	0	2
ENSG00000162366.8	0	0	0	0	1	0	0	0	0	0	0	0	0	0	0	0	0	0	0	0	0	0	0
ENSG00000309388.1	0	0	0	0	0	0	0	0	0	0	0	0	0	0	0	0	0	0	0	0	0	0	0
ENSG00000162367.12	0	0	5	11	7	0	3	2	3	4	0	8	0	2	1	0	4	2	1	4	2	1	7
ENSG00000226252.1	0	0	0	0	0	0	0	0	0	0	0	0	0	0	0	0	0	0	0	0	0	3	0
ENSG00000307358.1	0	0	0	0	0	0	0	0	0	0	0	0	0	0	0	0	0	0	0	0	0	0	0
ENSG00000307375.1	0	0	0	0	0	0	0	0	0	0	0	0	0	0	0	0	0	0	0	0	0	0	0
ENSG00000123473.17	8	8	18	25	27	14	10	30	10	12	14	16	8	0	8	3	0	1	0	4	21	12	8
ENSG00000162368.15	220	167	225	219	337	293	298	272	266	171	321	214	232	258	294	287	271	304	230	181	286	257	283
ENSG00000225762.2	0	0	0	0	0	0	0	0	0	0	0	0	0	3	1	0	0	0	0	0	1	0	0
ENSG00000186790.6	0	0	0	3	0	1	0	0	1	0	0	0	0	1	5	0	0	0	0	3	0	3	1
ENSG00000237424.1	1	3	0	0	0	0	1	0	0	0	1	2	3	0	1	0	0	0	0	0	0	0	1
ENSG00000307814.1	0	0	0	0	0	0	0	0	0	0	0	0	0	0	0	0	0	0	0	0	0	0	0
ENSG00000186564.6	28	43	30	40	20	2	20	21	37	13	35	21	27	8	17	0	0	0	0	5	35	19	12
ENSG00000271355.1	0	0	0	0	0	0	0	0	0	0	0	0	0	0	0	0	0	0	0	0	0	0	0
ENSG00000229554.2	0	0	0	0	0	0	0	0	0	0	0	0	0	0	0	0	0	0	0	0	0	0	0
ENSG00000304593.1	0	0	0	0	0	0	0	0	0	0	0	0	0	0	0	0	0	0	0	0	0	0	0
ENSG00000227883.1	0	0	0	0	0	0	0	0	0	0	0	0	0	0	0	0	0	0	0	0	0	0	0
ENSG00000309980.1	0	0	0	0	0	0	0	0	0	0	0	0	0	0	0	0	0	0	0	0	0	0	0
ENSG00000227947.3	0	0	0	0	0	0	0	0	0	0	0	0	0	0	0	0	0	0	0	0	0	0	0
ENSG00000302309.1	0	0	0	0	0	0	0	0	0	0	0	0	0	0	0	0	0	0	0	0	0	0	0
ENSG00000269113.4	1	2	2	2	7	0	0	1	1	1	0	0	0	0	0	0	1	0	1	0	2	0	6
ENSG00000223814.1	0	0	0	0	0	0	0	0	0	0	0	0	0	0	0	0	0	0	0	0	0	0	0
ENSG00000225028.1	0	0	0	3	0	0	0	0	0	0	0	0	0	0	0	0	0	0	0	0	0	0	0
ENSG00000296755.1	0	0	0	0	0	0	0	0	0	0	0	0	0	0	0	0	0	0	0	0	0	0	0
ENSG00000294337.1	0	0	0	0	0	0	0	0	0	0	0	0	0	0	0	0	0	0	0	0	0	0	0
ENSG00000226133.6	0	0	0	0	0	0	0	0	0	0	0	0	0	0	0	0	0	0	0	0	0	0	0
ENSG00000306551.1	0	0	0	0	0	0	0	0	0	0	0	0	0	0	0	0	0	0	0	0	0	0	0
ENSG00000231413.1	0	0	0	0	0	0	0	0	0	0	0	0	0	0	0	0	0	0	0	0	0	0	0
ENSG00000237180.1	0	0	0	0	0	0	0	0	0	0	0	0	0	0	0	0	0	0	0	0	0	0	0
ENSG00000290466.2	0	0	0	0	0	0	0	0	0	0	0	0	0	0	0	0	0	0	0	0	0	0	0
ENSG00000279096.3	0	0	0	0	0	0	0	0	0	0	0	0	0	0	0	0	0	0	0	0	0	1	0
ENSG00000242267.7	0	0	0	0	0	0	0	0	0	0	0	0	0	0	0	0	0	0	0	0	0	0	0
ENSG00000223720.2	0	0	0	0	0	0	0	0	0	0	0	0	0	0	0	0	0	0	0	0	0	0	0
ENSG00000117834.13	0	0	0	0	0	0	0	0	0	0	0	0	0	0	0	0	0	0	0	0	0	0	0
ENSG00000272491.1	0	0	0	0	1	0	0	0	0	2	0	0	0	0	0	0	0	0	1	0	0	0	0
ENSG00000308343.1	2	4	2	0	0	0	1	2	0	0	0	0	2	1	0	3	0	1	3	0	0	2	0
ENSG00000279214.1	3	4	1	4	1	0	1	0	0	0	0	2	0	6	0	0	0	0	5	1	0	0	0
[truncated: 84,401 more rows]
