# Supplementary material for: Characterizing and controlling CRISPR repair outcomes in nondividing human cells
Source: Nat Commun. 2025 Nov 17;16:9883. doi: 10.1038/s41467-025-66058-3 (PMC12623481; doi:10.1038/s41467-025-66058-3)
Supplement: Supplementary file 8 — Supplementary Data 6 [file 41467_2025_66058_MOESM8_ESM.xlsx]

## Sheet: sgRNA spacer sequences
	sgRNA	Spacer Sequence
	B2Mg1	GAGTAGCGCGAGCACAGCTA
	B2Mg2	gcgggccaccaaggagaact
	NEFLg1	agctggcgaagcggtcattg
	HSPB1g2	GTCCCCTTCTCGCTCCTGCG
	NTg1	GTATTACTGATATTGGTGGG
	B2Mg3	catagcaattgctctatacg

## Sheet: Amplicon-NGS primers
	Primer Name	Sequence
	B2Mg1 F	GCTCTTCCGATCTAAGCTGACAGCATTCGGGC
	B2Mg1 R	GCTCTTCCGATCTgaagtcacggagcgagagag
	B2Mg2 F	GCTCTTCCGATCTGCTATCCAGCgtgagtctct
	B2Mg2 R	GCTCTTCCGATCTgagatccagccctggactag
	NEFLg1 F	GCTCTTCCGATCTCCAGCTCTGGATCGTTGATG
	NEFLg1 R	GCTCTTCCGATCTGGACCTTGTTCTGCTGCTC
	HSPB1g2 F	GCTCTTCCGATCTTCTGAGCAGACGTCCAGA
	HSPB1g2 R	GCTCTTCCGATCTCTAACCACTGCGACCACTC
	B2Mg3 F	GCTCTTCCGATCTggaatgagattccatcccaaa
	B2Mg3 R	GCTCTTCCGATCTTGCTCCTGCCTTGATCTAC
