# Supplementary material for: Characterizing and controlling CRISPR repair outcomes in nondividing human cells
Source: Nat Commun. 2025 Nov 17;16:9883. doi: 10.1038/s41467-025-66058-3 (PMC12623481; doi:10.1038/s41467-025-66058-3)
Supplement: Supplementary file 9 — Supplementary Data 7 [file 41467_2025_66058_MOESM9_ESM.xlsx]

## Sheet: Sheet1
	Drug	Vendor	Catalog #	Stock Concentration	Final Concentration	Target
	3AP	Tocris	5962	3.75 mM	3.75 uM	RRM2
	GW8510	AOBIOUS	AOB2086	2 mM	2 uM	RRM2
	Gemcitabine	Selleckchem	S1149	300 uM	300 nM	RRM1
	AZD7648	Selleckchem	S8843	10 mM, 2 mM	2 uM	DNA-PKcs
